# Supplementary material for: N-Ethyl-2-[1-(2-hy­droxy­naphthalen-1-yl)ethyl­idene]hydrazinecarbo­thio­amide
Source: Acta Crystallogr Sect E Struct Rep Online. 2014 May 31;70(Pt 6):o732. doi: 10.1107/S1600536814012057 (PMC4051082; doi:10.1107/S1600536814012057)
Supplement: Supplementary file 1 [file e-70-0o732-sup1.cif]

##############################################################################
#                                                                            #
# This CIF contains the data in a paper accepted for publication in          #
# Acta Crystallographica Section E. It conforms to the requirements of       #
# Notes for Authors for Acta Crystallographica Section E, and has been       #
# peer reviewed under the auspices of the IUCr Commission on Journals.       #
#                                                                            #
# Full details of the Crystallographic Information File format               #
# are given in the paper "The Crystallographic Information File (CIF):       #
# a New Standard Archive File for Crystallography" by S. R. Hall, F. H.      #
# Allen and I. D. Brown [Acta Cryst. (1991), A47, 655-685].                  #
#                                                                            #
# The current version of the core CIF dictionary is obtainable from          #
# ftp://ftp.iucr.org/pub/cif_core.dic.                                       #
#                                                                            #
# Software is freely available for graphical display of the structure(s)     #
# in this CIF. For information consult the CIF software page                 #
# http://www.iucr.org/resources/cif/software.                                #
#                                                                            #
# This file may be used for bona fide research purposes within the           #
# scientific community so long as proper attribution is given to the journal # 
# article from which it was obtained.                                        #
#                                                                            #
##############################################################################
data_I
_database_code_depnum_ccdc_archive 'CCDC 1005053'
_audit_creation_method
;
  Olex2 1.2
  (compiled Apr 23 2013 17:54:37, GUI svn.r4466)
;
_journal_date_recd_electronic     2014-05-23
_journal_date_accepted     2014-05-23
_journal_name_full     'Acta Crystallographica, Section E'
_journal_year     2014
_journal_volume     70
_journal_issue      6
_journal_page_first     o732
_journal_page_last     o732
_journal_paper_category     QO
_journal_paper_doi     10.1107/S1600536814012057
_journal_coeditor_code     BT6981
_publ_contact_author_name     'Jasinski, Jerry P.'
_publ_contact_author_address
;
Department of Chemistry
Keene State College
229 Main Street
Keene, New Hampshire 03435, USA
;
_publ_contact_author_email     jjasinski@keene.edu
_publ_contact_author_fax     ?
_publ_contact_author_phone     '603 358-2563'
_publ_section_title
;\
<i>N</i>-Ethyl-2-[1-(2-hydroxynaphthalen-1-yl)ethylidene]\
hydrazinecarbothioamide
;
loop_
    _publ_author_name
    _publ_author_address
    'Anderson, Brian J.'
;
Department of Chemistry
Keene State College
229 Main Street
Keene, NH 03435-2001, USA
;
    'Shalit, Zachary A.'
;
Department of Chemistry
Keene State College
229 Main Street
Keene, NH 03435-2001, USA
;
    'Jasinski, Jerry P.'
;
Department of Chemistry
Keene State College
229 Main Street
Keene, NH 03435-2001, USA
;
_chemical_name_systematic
;\
<i>N</i>-Ethyl-2-[1-(2-hydroxynaphthalen-1-\
yl)ethylidene]hydrazinecarbothioamide
;
_chemical_name_common
;
;
_chemical_formula_moiety     'C15 H17 N3 O S'
_chemical_formula_sum     'C15 H17 N3 O S'
_chemical_formula_iupac     'C15 H17 N3 O S'
_chemical_formula_weight     287.38
_chemical_melting_point     ?
_shelx_space_group_comment
;
The symmetry employed for this shelxl refinement is uniquely defined
by the following loop, which should always be used as a source of
symmetry information in preference to the above space-group names.
They are only intended as comments.
;
_space_group_crystal_system     triclinic
_space_group_name_H-M_alt     'P -1'
_space_group_name_Hall     '-P 1'
loop_
    _space_group_symop_operation_xyz
    'x, y, z'
    '-x, -y, -z'
_cell_length_a     8.8988(7)
_cell_length_b     9.2993(8)
_cell_length_c     9.4821(5)
_cell_angle_alpha     92.525(6)
_cell_angle_beta     113.034(7)
_cell_angle_gamma     93.990(7)
_cell_volume     718.18(10)
_cell_formula_units_Z     2
_cell_measurement_reflns_used     1994
_cell_measurement_theta_min     4.7650
_cell_measurement_theta_max     71.3150
_cell_measurement_temperature     173(2)
_exptl_crystal_description     irregular
_exptl_crystal_colour     colourless
_exptl_crystal_size_max     0.42
_exptl_crystal_size_mid     0.22
_exptl_crystal_size_min     0.14
_exptl_crystal_density_diffrn     1.329
_exptl_crystal_density_meas     ?
_exptl_crystal_density_method     ?
_exptl_crystal_F_000     304
_exptl_absorpt_coefficient_mu     1.992
_exptl_absorpt_correction_type     multi-scan
_exptl_absorpt_process_details
;
(CrysAlis PRO and CrysAlis RED; Agilent, 2012)
;
_shelx_estimated_absorpt_T_min     ?
_shelx_estimated_absorpt_T_max     ?
_exptl_absorpt_correction_T_min     0.42903
_exptl_absorpt_correction_T_max     1.00000
_exptl_special_details
;
;
_diffrn_ambient_temperature     173(2)
_diffrn_radiation_type     CuK\a
_diffrn_radiation_wavelength     1.54184
_diffrn_radiation_monochromator     graphite
_diffrn_measurement_device_type     'Agilent Eos Gemini'
_diffrn_measurement_device     'four-circle diffractometer'
_diffrn_measurement_method     '\w scans'
_diffrn_detector_area_resol_mean     16.0416
_diffrn_reflns_number     4327
_diffrn_reflns_av_R_equivalents     0.0323
_diffrn_reflns_theta_min     4.781
_diffrn_reflns_theta_max     71.409
_diffrn_reflns_theta_full     67.684
_diffrn_measured_fraction_theta_max     0.969
_diffrn_measured_fraction_theta_full     0.994
_diffrn_reflns_limit_h_min     -10
_diffrn_reflns_limit_h_max     10
_diffrn_reflns_limit_k_min     -10
_diffrn_reflns_limit_k_max     11
_diffrn_reflns_limit_l_min     -11
_diffrn_reflns_limit_l_max     9
_refine_special_details     ?
_reflns_number_total     2710
_reflns_number_gt     2365
_reflns_threshold_expression     I>2\s(I)
_refine_ls_structure_factor_coef     Fsqd
_refine_ls_matrix_type     full
_refine_ls_R_factor_all     0.0607
_refine_ls_R_factor_gt     0.0542
_refine_ls_wR_factor_gt     0.1450
_refine_ls_wR_factor_ref     0.1530
_refine_ls_goodness_of_fit_ref     1.057
_refine_ls_restrained_S_all     1.057
_refine_ls_number_reflns     2710
_refine_ls_number_parameters     184
_refine_ls_number_restraints     0
_refine_ls_hydrogen_treatment     constr
_refine_ls_weighting_scheme     calc
_refine_ls_weighting_details
;
 w=1/[\s^2^(Fo^2^)+(0.0898P)^2^+0.2589P]
 where P=(Fo^2^+2Fc^2^)/3
;
_atom_sites_solution_hydrogens     geom
_atom_sites_solution_primary     direct
_atom_sites_solution_secondary     ?
_refine_ls_shift/su_max     0.000
_refine_ls_shift/su_mean     0.000
_refine_diff_density_max     0.405
_refine_diff_density_min     -0.410
_refine_ls_extinction_method     none
_refine_ls_extinction_coef     .
loop_
    _atom_type_symbol
    _atom_type_description
    _atom_type_scat_dispersion_real
    _atom_type_scat_dispersion_imag
    _atom_type_scat_source
    'C' 'C' 0.0181 0.0091
                         'International Tables Vol C Tables 4.2.6.8 and 6.1.1.4'
    'H' 'H' 0.0000 0.0000
                         'International Tables Vol C Tables 4.2.6.8 and 6.1.1.4'
    'N' 'N' 0.0311 0.0180
                         'International Tables Vol C Tables 4.2.6.8 and 6.1.1.4'
    'O' 'O' 0.0492 0.0322
                         'International Tables Vol C Tables 4.2.6.8 and 6.1.1.4'
    'S' 'S' 0.3331 0.5567
                         'International Tables Vol C Tables 4.2.6.8 and 6.1.1.4'
_computing_data_collection     'CrysAlis PRO (Agilent, 2012)'
_computing_cell_refinement     'CrysAlis PRO (Agilent, 2012)'
_computing_data_reduction     'CrysAlis RED (Agilent, 2012)'
_computing_structure_solution
;
SUPERFLIP (Palatinus & Chapuis, 2007; Palatinus & van der Lee,
2008;
Palatinus <i>et al.</i>, 2012).
;
_computing_structure_refinement     'SHELXL2012 (Sheldrick, 2008)'
_computing_molecular_graphics     'OLEX2 (Dolomanov <i>et al.</i>, 2009)'
_computing_publication_material     'OLEX2 (Dolomanov <i>et al.</i>, 2009)'
loop_
    _atom_site_type_symbol
    _atom_site_label
    _atom_site_fract_x
    _atom_site_fract_y
    _atom_site_fract_z
    _atom_site_U_iso_or_equiv
    _atom_site_adp_type
    _atom_site_calc_flag
    _atom_site_occupancy
    _atom_site_disorder_assembly
    _atom_site_disorder_group
    S S1 0.53047(7) 0.69555(5) 0.11487(6) 0.0286(2) Uani d 1 . .
    O O1 0.6330(2) 0.03677(17) 0.2160(2) 0.0360(4) Uani d 1 . .
    H H1 0.6056 -0.0495 0.1793 0.054 Uiso calc 1 . .
    N N1 0.6310(3) 0.6503(2) 0.4127(2) 0.0342(5) Uani d 1 . .
    H H1A 0.6824 0.5980 0.4893 0.041 Uiso calc 1 . .
    N N2 0.6777(2) 0.47722(19) 0.2599(2) 0.0242(4) Uani d 1 . .
    H H2 0.6733 0.4430 0.1702 0.029 Uiso calc 1 . .
    N N3 0.7469(2) 0.40209(19) 0.3892(2) 0.0234(4) Uani d 1 . .
    C C1 0.6168(3) 0.6042(2) 0.2735(2) 0.0226(5) Uani d 1 . .
    C C2 0.8136(3) 0.2868(2) 0.3759(3) 0.0230(5) Uani d 1 . .
    C C3 0.8262(3) 0.2283(2) 0.2325(2) 0.0219(4) Uani d 1 . .
    C C4 0.7379(3) 0.1000(2) 0.1585(3) 0.0251(5) Uani d 1 . .
    C C5 0.7515(3) 0.0388(2) 0.0254(3) 0.0284(5) Uani d 1 . .
    H H5 0.6860 -0.0475 -0.0267 0.034 Uiso calc 1 . .
    C C6 0.8583(3) 0.1036(2) -0.0279(3) 0.0278(5) Uani d 1 . .
    H H6 0.8656 0.0625 -0.1182 0.033 Uiso calc 1 . .
    C C7 0.9594(3) 0.2317(2) 0.0491(3) 0.0249(5) Uani d 1 . .
    C C8 1.0824(3) 0.2928(3) 0.0032(3) 0.0294(5) Uani d 1 . .
    H H8 1.0948 0.2499 -0.0839 0.035 Uiso calc 1 . .
    C C9 1.1834(3) 0.4128(3) 0.0832(3) 0.0319(5) Uani d 1 . .
    H H9 1.2667 0.4516 0.0527 0.038 Uiso calc 1 . .
    C C10 1.1634(3) 0.4782(2) 0.2102(3) 0.0298(5) Uani d 1 . .
    H H10 1.2323 0.5623 0.2641 0.036 Uiso calc 1 . .
    C C11 1.0455(3) 0.4222(2) 0.2576(3) 0.0245(5) Uani d 1 . .
    H H11 1.0332 0.4684 0.3433 0.029 Uiso calc 1 . .
    C C12 0.9418(2) 0.2955(2) 0.1797(2) 0.0216(4) Uani d 1 . .
    C C13 0.8917(3) 0.2093(3) 0.5182(3) 0.0344(6) Uani d 1 . .
    H H13A 1.0106 0.2152 0.5473 0.052 Uiso calc 1 . .
    H H13B 0.8472 0.1076 0.4985 0.052 Uiso calc 1 . .
    H H13C 0.8686 0.2543 0.6021 0.052 Uiso calc 1 . .
    C C14 0.5673(4) 0.7823(4) 0.4484(3) 0.0555(9) Uani d 1 . .
    H H14A 0.5943 0.8613 0.3931 0.067 Uiso calc 1 . .
    H H14B 0.4462 0.7659 0.4092 0.067 Uiso calc 1 . .
    C C15 0.6293(6) 0.8273(5) 0.6067(4) 0.0845(15) Uani d 1 . .
    H H15A 0.5734 0.9099 0.6224 0.127 Uiso calc 1 . .
    H H15B 0.7473 0.8558 0.6438 0.127 Uiso calc 1 . .
    H H15C 0.6102 0.7475 0.6636 0.127 Uiso calc 1 . .
loop_
    _atom_site_aniso_label
    _atom_site_aniso_U_11
    _atom_site_aniso_U_22
    _atom_site_aniso_U_33
    _atom_site_aniso_U_12
    _atom_site_aniso_U_13
    _atom_site_aniso_U_23
    S1 0.0383(4) 0.0169(3) 0.0243(3) 0.0057(2) 0.0052(2) 0.0014(2)
    O1 0.0362(9) 0.0208(8) 0.0520(11) -0.0063(7) 0.0208(8) -0.0064(7)
    N1 0.0440(12) 0.0314(11) 0.0233(10) 0.0204(9) 0.0066(9) 0.0003(8)
    N2 0.0329(10) 0.0193(9) 0.0190(9) 0.0090(7) 0.0078(8) 0.0005(7)
    N3 0.0277(9) 0.0196(9) 0.0206(9) 0.0026(7) 0.0071(7) 0.0008(7)
    C1 0.0210(10) 0.0188(10) 0.0236(11) 0.0022(8) 0.0044(8) -0.0017(8)
    C2 0.0221(10) 0.0173(10) 0.0273(11) 0.0010(8) 0.0075(9) 0.0023(8)
    C3 0.0218(10) 0.0158(9) 0.0249(11) 0.0050(8) 0.0051(8) 0.0021(8)
    C4 0.0215(10) 0.0164(10) 0.0331(12) 0.0054(8) 0.0054(9) 0.0015(8)
    C5 0.0245(11) 0.0184(10) 0.0339(12) 0.0052(8) 0.0026(9) -0.0042(9)
    C6 0.0281(11) 0.0261(11) 0.0238(11) 0.0115(9) 0.0037(9) -0.0042(9)
    C7 0.0248(11) 0.0235(10) 0.0240(11) 0.0100(9) 0.0057(9) 0.0048(8)
    C8 0.0339(12) 0.0310(12) 0.0253(11) 0.0120(10) 0.0119(10) 0.0072(9)
    C9 0.0314(12) 0.0323(12) 0.0357(13) 0.0065(10) 0.0156(10) 0.0124(10)
    C10 0.0274(11) 0.0242(11) 0.0339(12) 0.0005(9) 0.0078(10) 0.0052(9)
    C11 0.0264(11) 0.0194(10) 0.0247(11) 0.0040(8) 0.0067(9) 0.0019(8)
    C12 0.0205(10) 0.0176(10) 0.0222(10) 0.0062(8) 0.0029(8) 0.0039(8)
    C13 0.0469(14) 0.0273(12) 0.0293(13) 0.0120(11) 0.0135(11) 0.0078(10)
    C14 0.072(2) 0.0528(17) 0.0360(15) 0.0411(16) 0.0101(14) -0.0068(13)
    C15 0.107(3) 0.074(2) 0.051(2) 0.062(2) 0.002(2) -0.0201(18)
_geom_special_details
;
 All esds (except the esd in the dihedral angle between two l.s. planes)
 are estimated using the full covariance matrix.  The cell esds are taken
 into account individually in the estimation of esds in distances, angles
 and torsion angles; correlations between esds in cell parameters are only
 used when they are defined by crystal symmetry.  An approximate (isotropic)
 treatment of cell esds is used for estimating esds involving l.s. planes.
;
loop_
    _geom_bond_atom_site_label_1
    _geom_bond_atom_site_label_2
    _geom_bond_site_symmetry_2
    _geom_bond_distance
    _geom_bond_publ_flag
    S1 C1 . 1.695(2) ?
    O1 H1 . 0.8400 ?
    O1 C4 . 1.366(3) ?
    N1 H1A . 0.8800 ?
    N1 C1 . 1.324(3) ?
    N1 C14 . 1.468(3) ?
    N2 H2 . 0.8800 ?
    N2 N3 . 1.384(3) ?
    N2 C1 . 1.355(3) ?
    N3 C2 . 1.286(3) ?
    C2 C3 . 1.491(3) ?
    C2 C13 . 1.499(3) ?
    C3 C4 . 1.378(3) ?
    C3 C12 . 1.428(3) ?
    C4 C5 . 1.413(3) ?
    C5 H5 . 0.9500 ?
    C5 C6 . 1.358(3) ?
    C6 H6 . 0.9500 ?
    C6 C7 . 1.422(3) ?
    C7 C8 . 1.420(3) ?
    C7 C12 . 1.418(3) ?
    C8 H8 . 0.9500 ?
    C8 C9 . 1.372(4) ?
    C9 H9 . 0.9500 ?
    C9 C10 . 1.404(4) ?
    C10 H10 . 0.9500 ?
    C10 C11 . 1.374(3) ?
    C11 H11 . 0.9500 ?
    C11 C12 . 1.423(3) ?
    C13 H13A . 0.9800 ?
    C13 H13B . 0.9800 ?
    C13 H13C . 0.9800 ?
    C14 H14A . 0.9900 ?
    C14 H14B . 0.9900 ?
    C14 C15 . 1.413(4) ?
    C15 H15A . 0.9800 ?
    C15 H15B . 0.9800 ?
    C15 H15C . 0.9800 ?
loop_
    _geom_angle_atom_site_label_1
    _geom_angle_atom_site_label_2
    _geom_angle_atom_site_label_3
    _geom_angle_site_symmetry_1
    _geom_angle_site_symmetry_3
    _geom_angle
    _geom_angle_publ_flag
    C4 O1 H1 . . 109.5 ?
    C1 N1 H1A . . 117.7 ?
    C1 N1 C14 . . 124.6(2) ?
    C14 N1 H1A . . 117.7 ?
    N3 N2 H2 . . 120.5 ?
    C1 N2 H2 . . 120.5 ?
    C1 N2 N3 . . 118.96(18) ?
    C2 N3 N2 . . 117.91(18) ?
    N1 C1 S1 . . 123.94(17) ?
    N1 C1 N2 . . 117.0(2) ?
    N2 C1 S1 . . 119.01(16) ?
    N3 C2 C3 . . 125.3(2) ?
    N3 C2 C13 . . 117.1(2) ?
    C3 C2 C13 . . 117.53(19) ?
    C4 C3 C2 . . 119.75(19) ?
    C4 C3 C12 . . 119.3(2) ?
    C12 C3 C2 . . 120.65(18) ?
    O1 C4 C3 . . 117.4(2) ?
    O1 C4 C5 . . 121.37(19) ?
    C3 C4 C5 . . 121.2(2) ?
    C4 C5 H5 . . 120.1 ?
    C6 C5 C4 . . 119.9(2) ?
    C6 C5 H5 . . 120.1 ?
    C5 C6 H6 . . 119.4 ?
    C5 C6 C7 . . 121.3(2) ?
    C7 C6 H6 . . 119.4 ?
    C8 C7 C6 . . 121.8(2) ?
    C12 C7 C6 . . 118.7(2) ?
    C12 C7 C8 . . 119.4(2) ?
    C7 C8 H8 . . 119.6 ?
    C9 C8 C7 . . 120.8(2) ?
    C9 C8 H8 . . 119.6 ?
    C8 C9 H9 . . 120.1 ?
    C8 C9 C10 . . 119.8(2) ?
    C10 C9 H9 . . 120.1 ?
    C9 C10 H10 . . 119.5 ?
    C11 C10 C9 . . 120.9(2) ?
    C11 C10 H10 . . 119.5 ?
    C10 C11 H11 . . 119.7 ?
    C10 C11 C12 . . 120.6(2) ?
    C12 C11 H11 . . 119.7 ?
    C7 C12 C3 . . 119.48(19) ?
    C7 C12 C11 . . 118.3(2) ?
    C11 C12 C3 . . 122.1(2) ?
    C2 C13 H13A . . 109.5 ?
    C2 C13 H13B . . 109.5 ?
    C2 C13 H13C . . 109.5 ?
    H13A C13 H13B . . 109.5 ?
    H13A C13 H13C . . 109.5 ?
    H13B C13 H13C . . 109.5 ?
    N1 C14 H14A . . 108.7 ?
    N1 C14 H14B . . 108.7 ?
    H14A C14 H14B . . 107.6 ?
    C15 C14 N1 . . 114.2(3) ?
    C15 C14 H14A . . 108.7 ?
    C15 C14 H14B . . 108.7 ?
    C14 C15 H15A . . 109.5 ?
    C14 C15 H15B . . 109.5 ?
    C14 C15 H15C . . 109.5 ?
    H15A C15 H15B . . 109.5 ?
    H15A C15 H15C . . 109.5 ?
    H15B C15 H15C . . 109.5 ?
loop_
    _geom_torsion_atom_site_label_1
    _geom_torsion_atom_site_label_2
    _geom_torsion_atom_site_label_3
    _geom_torsion_atom_site_label_4
    _geom_torsion_site_symmetry_1
    _geom_torsion_site_symmetry_2
    _geom_torsion_site_symmetry_3
    _geom_torsion_site_symmetry_4
    _geom_torsion
    _geom_torsion_publ_flag
    O1 C4 C5 C6 . . . . -179.3(2) ?
    N2 N3 C2 C3 . . . . 1.4(3) ?
    N2 N3 C2 C13 . . . . 178.41(19) ?
    N3 N2 C1 S1 . . . . -179.44(15) ?
    N3 N2 C1 N1 . . . . 1.5(3) ?
    N3 C2 C3 C4 . . . . -111.9(2) ?
    N3 C2 C3 C12 . . . . 74.7(3) ?
    C1 N1 C14 C15 . . . . -165.9(3) ?
    C1 N2 N3 C2 . . . . -175.50(18) ?
    C2 C3 C4 O1 . . . . 4.3(3) ?
    C2 C3 C4 C5 . . . . -177.72(19) ?
    C2 C3 C12 C7 . . . . 175.56(18) ?
    C2 C3 C12 C11 . . . . -1.9(3) ?
    C3 C4 C5 C6 . . . . 2.8(3) ?
    C4 C3 C12 C7 . . . . 2.1(3) ?
    C4 C3 C12 C11 . . . . -175.27(19) ?
    C4 C5 C6 C7 . . . . 0.9(3) ?
    C5 C6 C7 C8 . . . . 173.9(2) ?
    C5 C6 C7 C12 . . . . -2.9(3) ?
    C6 C7 C8 C9 . . . . -177.1(2) ?
    C6 C7 C12 C3 . . . . 1.3(3) ?
    C6 C7 C12 C11 . . . . 178.85(18) ?
    C7 C8 C9 C10 . . . . -1.3(3) ?
    C8 C7 C12 C3 . . . . -175.52(19) ?
    C8 C7 C12 C11 . . . . 2.0(3) ?
    C8 C9 C10 C11 . . . . 1.2(4) ?
    C9 C10 C11 C12 . . . . 0.6(3) ?
    C10 C11 C12 C3 . . . . 175.3(2) ?
    C10 C11 C12 C7 . . . . -2.1(3) ?
    C12 C3 C4 O1 . . . . 177.75(18) ?
    C12 C3 C4 C5 . . . . -4.2(3) ?
    C12 C7 C8 C9 . . . . -0.3(3) ?
    C13 C2 C3 C4 . . . . 71.2(3) ?
    C13 C2 C3 C12 . . . . -102.2(2) ?
    C14 N1 C1 S1 . . . . 3.2(4) ?
    C14 N1 C1 N2 . . . . -177.7(3) ?
loop_
    _geom_hbond_atom_site_label_D
    _geom_hbond_atom_site_label_H
    _geom_hbond_atom_site_label_A
    _geom_hbond_site_symmetry_A
    _geom_hbond_distance_DH
    _geom_hbond_distance_HA
    _geom_hbond_distance_DA
    _geom_hbond_angle_DHA
    O1 H1 S1 1_545 0.84 2.40 3.2349(17) 170.8
    C14 H14A O1 1_565 0.99 2.49 3.474(4) 170.9
    N2 H2 S1 2_665 0.88 2.79 3.548(2) 144.8
_iucr_refine_instructions_details
;
TITL BJA-41 in P-1
CELL 1.54184 8.898766 9.299295 9.482086 92.5255 113.0341 93.9904
ZERR 2 0.000749 0.000795 0.000527 0.0063 0.007 0.0069
LATT 1
SFAC C H N O S
UNIT 30 34 6 2 2
EQIV $1 +X,-1+Y,+Z
EQIV $2 1-X,-Y,-Z
EQIV $3 2-X,1-Y,1-Z
EQIV $4 +X,1+Y,+Z
L.S. 10
PLAN  10
TEMP -100(2)
HTAB O1 S1_$1
HTAB C5 O1_$2
HTAB C11 N3_$3
HTAB C14 O1_$4
MORE -1
BOND $H
CONF
fmap 2
acta
OMIT -6 1 11
OMIT -5 3 11
OMIT -3 -9 6
OMIT 8 1 0
REM <HKL>E:/Anderson-2014/BJA-41-ActaE/olex2_BJA-41%20-%20jpj/BJA-41.hkl</HKL>
WGHT    0.089800    0.258900
FVAR      11.44777
S1    5    0.530474    0.695550    0.114875    11.00000    0.03832    0.01685 =
         0.02432    0.00139    0.00515    0.00566
O1    4    0.632963    0.036774    0.215969    11.00000    0.03622    0.02080 =
         0.05197   -0.00636    0.02082   -0.00627
AFIX 147
H1    2    0.605594   -0.049484    0.179302    11.00000   -1.50000
AFIX   0
N1    3    0.631044    0.650274    0.412721    11.00000    0.04397    0.03141 =
         0.02332    0.00029    0.00659    0.02044
AFIX  43
H1A   2    0.682379    0.598010    0.489283    11.00000   -1.20000
AFIX   0
N2    3    0.677693    0.477216    0.259869    11.00000    0.03290    0.01926 =
         0.01904    0.00049    0.00782    0.00898
AFIX  43
H2    2    0.673336    0.443018    0.170189    11.00000   -1.20000
AFIX   0
N3    3    0.746870    0.402094    0.389238    11.00000    0.02773    0.01964 =
         0.02058    0.00084    0.00706    0.00263
C1    1    0.616801    0.604220    0.273493    11.00000    0.02099    0.01875 =
         0.02358   -0.00174    0.00436    0.00218
C2    1    0.813568    0.286827    0.375864    11.00000    0.02207    0.01733 =
         0.02733    0.00233    0.00751    0.00095
C3    1    0.826238    0.228272    0.232452    11.00000    0.02185    0.01579 =
         0.02488    0.00212    0.00510    0.00500
C4    1    0.737880    0.099978    0.158451    11.00000    0.02148    0.01635 =
         0.03307    0.00153    0.00539    0.00537
C5    1    0.751476    0.038777    0.025399    11.00000    0.02447    0.01840 =
         0.03393   -0.00423    0.00260    0.00520
AFIX  43
H5    2    0.686022   -0.047542   -0.026713    11.00000   -1.20000
AFIX   0
C6    1    0.858305    0.103582   -0.027874    11.00000    0.02813    0.02607 =
         0.02384   -0.00421    0.00366    0.01145
AFIX  43
H6    2    0.865617    0.062518   -0.118240    11.00000   -1.20000
AFIX   0
C7    1    0.959420    0.231738    0.049055    11.00000    0.02480    0.02355 =
         0.02400    0.00482    0.00566    0.00996
C8    1    1.082374    0.292773    0.003230    11.00000    0.03395    0.03101 =
         0.02527    0.00724    0.01193    0.01203
AFIX  43
H8    2    1.094812    0.249937   -0.083920    11.00000   -1.20000
AFIX   0
C9    1    1.183446    0.412802    0.083171    11.00000    0.03141    0.03231 =
         0.03568    0.01237    0.01564    0.00646
AFIX  43
H9    2    1.266731    0.451558    0.052676    11.00000   -1.20000
AFIX   0
C10   1    1.163415    0.478176    0.210180    11.00000    0.02737    0.02417 =
         0.03393    0.00515    0.00780    0.00055
AFIX  43
H10   2    1.232327    0.562332    0.264102    11.00000   -1.20000
AFIX   0
C11   1    1.045536    0.422155    0.257603    11.00000    0.02642    0.01937 =
         0.02470    0.00190    0.00669    0.00399
AFIX  43
H11   2    1.033198    0.468439    0.343257    11.00000   -1.20000
AFIX   0
C12   1    0.941770    0.295487    0.179656    11.00000    0.02053    0.01763 =
         0.02223    0.00389    0.00291    0.00621
C13   1    0.891749    0.209250    0.518247    11.00000    0.04691    0.02735 =
         0.02927    0.00778    0.01346    0.01203
AFIX 137
H13A  2    1.010614    0.215177    0.547258    11.00000   -1.50000
H13B  2    0.847152    0.107585    0.498487    11.00000   -1.50000
H13C  2    0.868582    0.254282    0.602064    11.00000   -1.50000
AFIX   0
C14   1    0.567260    0.782337    0.448382    11.00000    0.07174    0.05282 =
         0.03597   -0.00680    0.01007    0.04112
AFIX  23
H14A  2    0.594276    0.861331    0.393104    11.00000   -1.20000
H14B  2    0.446249    0.765873    0.409249    11.00000   -1.20000
AFIX   0
C15   1    0.629288    0.827344    0.606666    11.00000    0.10700    0.07364 =
         0.05101   -0.02015    0.00166    0.06250
AFIX 137
H15A  2    0.573372    0.909917    0.622358    11.00000   -1.50000
H15B  2    0.747293    0.855787    0.643821    11.00000   -1.50000
H15C  2    0.610219    0.747541    0.663597    11.00000   -1.50000
AFIX   0
HKLF 4
REM  BJA-41 in P-1
REM R1 =  0.0542 for    2365 Fo > 4sig(Fo)  and  0.0607 for all    2710 data
REM    184 parameters refined using      0 restraints
END
WGHT      0.0898      0.2589
REM Highest difference peak  0.405,  deepest hole -0.410,  1-sigma level  0.081
Q1    1   0.4729  0.8032  0.3632  11.00000  0.05    0.40
Q2    1   0.6436  0.6854  0.1495  11.00000  0.05    0.35
Q3    1   0.6755  0.8671  0.5387  11.00000  0.05    0.34
Q4    1   0.5499  0.8012  0.1202  11.00000  0.05    0.33
Q5    1   0.7332  0.8063  0.6790  11.00000  0.05    0.32
Q6    1   0.4202  0.7134  0.0824  11.00000  0.05    0.28
Q7    1   1.1924  0.5465 -0.0287  11.00000  0.05    0.27
Q8    1   1.0329  0.3170  0.2516  11.00000  0.05    0.26
Q9    1   0.5000  0.0000  0.0000  10.50000  0.05    0.26
Q10   1   0.8733  0.2646  0.4469  11.00000  0.05    0.26
REM The information below was added by Olex2.
REM
REM R1 = 0.0542 for 2365 Fo > 4sig(Fo) and 0.0607 for all 4332 data
REM n/a parameters refined using n/a restraints
REM Highest difference peak 0.40, deepest hole -0.41
REM Mean Shift 0, Max Shift 0.000.
REM +++ Tabular Listing of Refinement Information +++
REM R1_all = 0.0607
REM R1_gt = 0.0542
REM wR_ref = 0.1530
REM GOOF = 1.057
REM Shift_max = 0.000
REM Shift_mean = 0
REM Reflections_all = 4332
REM Reflections_gt = 2365
REM Parameters = n/a
REM Hole = -0.41
REM Peak = 0.40
REM Flack = n/a
;
