# Supplementary material for: N-Ethyl-2-[1-(2-hy­droxy­naphthalen-1-yl)ethyl­idene]hydrazinecarbo­thio­amide
Source: Acta Crystallogr Sect E Struct Rep Online. 2014 May 31;70(Pt 6):o732. doi: 10.1107/S1600536814012057 (PMC4051082; doi:10.1107/S1600536814012057)
Supplement: Supplementary file 2 [file e-70-0o732-Isup2.hkl]

#
# h,k,l, Fc-squared, Fo-squared, sigma(Fo-squared), status flag
#
data_I
_shelx_refln_list_code          4
_shelx_F_calc_maximum      102.84
_exptl_crystal_F_000       304.00
_reflns_d_resolution_high  0.8134

loop_
 _space_group_symop_operation_xyz
 'x, y, z'
 '-x, -y, -z'

_cell_length_a     8.8988
_cell_length_b     9.2993
_cell_length_c     9.4821
_cell_angle_alpha  92.525
_cell_angle_beta  113.034
_cell_angle_gamma  93.990

_shelx_F_squared_multiplier     1.000

loop_
 _refln_index_h
 _refln_index_k
 _refln_index_l
 _refln_F_squared_calc
 _refln_F_squared_meas
 _refln_F_squared_sigma
 _refln_observed_status
   1   0   0         40.21         57.97         2.45 o
   2   0   0         21.10         32.66         2.57 o
   3   0   0         40.40         75.27         5.00 o
   4   0   0         75.74         72.99         4.13 o
   5   0   0          9.26          8.07         1.34 o
   6   0   0         15.21         16.56         2.58 o
   7   0   0         65.46         68.86         7.24 o
   8   0   0          0.33         -1.12         1.69 o
   9   0   0        115.15        127.69         6.48 o
  10   0   0         82.36         99.53         6.02 o
 -10   1   0         28.27         29.64         3.14 o
  -9   1   0         31.92         31.35         3.18 o
  -8   1   0          5.52          8.41         1.91 o
  -7   1   0         64.38         67.24         7.21 o
  -6   1   0        239.21        252.72        11.64 o
  -5   1   0         38.15         23.55         2.73 o
  -4   1   0        375.36        352.37        24.13 o
  -3   1   0       1083.06       1274.69        86.73 o
  -2   1   0       4441.04       4338.43        55.00 o
  -1   1   0        397.38        459.43        16.80 o
   0   1   0        985.82        909.92        25.09 o
   1   1   0         62.63         76.39         3.55 o
   2   1   0       2480.88       2027.69        40.92 o
   3   1   0        778.78        682.11        62.17 o
   4   1   0         31.09         25.94         3.46 o
   5   1   0         33.54         48.04         4.08 o
   6   1   0          0.78         -0.54         0.54 o
   7   1   0          0.40         -0.49         1.14 o
   9   1   0          0.45          0.59         0.84 o
  -9   2   0         63.92         67.35         4.63 o
  -8   2   0         79.24         84.50         5.75 o
  -7   2   0          3.98          3.23         1.06 o
  -6   2   0          9.98          6.87         1.77 o
  -5   2   0         57.46         57.62         6.88 o
  -4   2   0         12.46         13.86         2.87 o
  -3   2   0         24.42         18.55         1.83 o
  -2   2   0       4405.66       4265.01        68.44 o
  -1   2   0       1618.76       1666.37        19.61 o
   0   2   0        673.42        655.84        20.94 o
   1   2   0        702.34        765.14        18.92 o
   2   2   0       2022.01       2113.69        44.30 o
   3   2   0       2374.50       2359.93        50.07 o
   4   2   0        147.77        186.59         9.86 o
   5   2   0          7.40          9.07         1.62 o
   6   2   0          0.33          1.73         1.26 o
   7   2   0         42.38         42.64         4.49 o
   8   2   0         56.08         51.12         6.35 o
   9   2   0         64.20         69.82         4.61 o
  -9   3   0        109.57        120.59         8.08 o
  -8   3   0        177.89        194.30         8.97 o
  -7   3   0          2.26          1.82         1.01 o
  -6   3   0        308.16        350.32        11.48 o
  -5   3   0        178.21        174.78        12.10 o
  -4   3   0        140.69        139.65         9.34 o
  -3   3   0         97.34        126.42         7.23 o
  -2   3   0       2027.44       2149.76        75.53 o
  -1   3   0        949.85        932.01        15.80 o
   0   3   0        363.74        386.57        11.80 o
   1   3   0        341.92        351.39        27.85 o
   2   3   0         71.48         77.02         5.91 o
   3   3   0        274.30        302.03        13.18 o
   4   3   0         55.33         48.84         5.28 o
   5   3   0         90.70         92.68         8.14 o
   6   3   0        492.05        470.19        19.84 o
   7   3   0        461.56        446.04        28.13 o
   8   3   0         18.83         16.85         3.87 o
   9   3   0         40.04         38.73         3.15 o
  -9   4   0         16.97         20.14         2.42 o
  -8   4   0        636.11        794.37        26.74 o
  -7   4   0         15.98         19.46         2.86 o
  -6   4   0        153.31        162.10         6.63 o
  -5   4   0         25.01         27.30         5.07 o
  -4   4   0          0.63          1.78         1.17 o
  -3   4   0          2.05          2.48         1.11 o
  -2   4   0         60.22         54.49         3.09 o
  -1   4   0         17.74         14.99         1.85 o
   0   4   0        366.92        409.56        34.96 o
   1   4   0        465.70        606.20        41.47 o
   2   4   0        292.08        321.26        15.30 o
   3   4   0        102.01        116.06         9.11 o
   4   4   0          0.44          3.54         1.80 o
   5   4   0        112.67        103.29         6.73 o
   6   4   0        568.30        487.82        15.12 o
   7   4   0         51.29         44.00         4.37 o
   8   4   0          4.40          7.61         2.60 o
  -9   5   0         33.16         32.02         4.85 o
  -8   5   0         58.32         66.52         8.06 o
  -7   5   0          2.13          3.20         1.35 o
  -6   5   0        272.16        280.87        17.49 o
  -5   5   0        610.53        580.21        24.69 o
  -4   5   0        195.69        178.26        13.90 o
  -3   5   0        258.24        254.43        15.32 o
  -2   5   0         21.99         23.65         2.75 o
  -1   5   0        279.58        348.75        10.66 o
   0   5   0         96.38         96.51         8.44 o
   1   5   0        757.21        760.11        83.29 o
   2   5   0        661.67        702.35        26.98 o
   3   5   0        353.70        323.85        17.99 o
   4   5   0         35.57         29.77         3.40 o
   5   5   0        105.79         94.64         6.23 o
   6   5   0          3.95          1.45         1.69 o
   7   5   0          1.81          1.03         1.59 o
   8   5   0          6.46          5.55         2.01 o
  -9   6   0          3.18          7.59         2.00 o
  -8   6   0         77.20         80.55         8.57 o
  -7   6   0         61.55         61.13         7.98 o
  -6   6   0        209.44        197.46        20.72 o
  -5   6   0        318.51        312.64        19.41 o
  -4   6   0          2.24          3.76         1.96 o
  -3   6   0          2.67          0.01         1.71 o
  -2   6   0          4.62          4.76         2.53 o
  -1   6   0        595.11        557.36        23.59 o
   0   6   0         87.55        120.14        10.30 o
   1   6   0        186.92        258.27        15.97 o
   2   6   0        133.49        143.43         8.77 o
   3   6   0         46.69         49.86         4.36 o
   4   6   0         66.55         63.58         5.04 o
   5   6   0          6.45          5.93         1.52 o
   6   6   0          1.61          2.59         1.72 o
   7   6   0          0.12          1.17         0.92 o
  -8   7   0         13.19         15.48         3.28 o
  -7   7   0          8.70          9.78         3.26 o
  -6   7   0        120.60        103.69        10.12 o
  -5   7   0         11.72         13.09         3.92 o
  -4   7   0          7.20          6.32         2.48 o
  -3   7   0         42.36         45.16         4.32 o
  -2   7   0        328.11        362.98        12.55 o
  -1   7   0          6.24          9.70         1.56 o
   0   7   0         44.82         50.68         4.67 o
   1   7   0         16.47         16.10         2.27 o
   2   7   0          0.87          1.44         0.75 o
   3   7   0         36.41         41.92         3.90 o
   4   7   0        318.43        337.10        11.58 o
   5   7   0         99.81         96.88         5.57 o
   6   7   0         84.99         86.79         7.01 o
   7   7   0         99.30        107.98         5.81 o
  -7   8   0        153.71        160.98        10.18 o
  -6   8   0         18.99         17.72         3.74 o
  -5   8   0         28.65         30.27         5.09 o
  -4   8   0         13.59         11.65         3.22 o
  -3   8   0        221.94        218.46         9.66 o
  -2   8   0         64.40         61.21         4.95 o
  -1   8   0         99.43        128.96        10.34 o
   0   8   0        146.17        146.97         7.46 o
   1   8   0         35.33         42.18         3.19 o
   2   8   0        303.50        323.28         8.92 o
   3   8   0          0.18          0.00         0.59 o
   4   8   0         72.90         72.37         4.49 o
   5   8   0         12.18          9.70         1.49 o
   6   8   0         28.35         40.71         3.74 o
  -6   9   0         20.05         21.44         3.27 o
  -5   9   0         84.86         84.87         7.31 o
  -4   9   0         11.59         10.46         2.94 o
  -3   9   0        126.74        127.10        11.31 o
  -2   9   0        165.96        142.22        10.37 o
  -1   9   0          0.94          0.52         1.88 o
   0   9   0          4.84          3.18         1.01 o
   1   9   0         62.44         65.57         4.59 o
   2   9   0         37.94         30.54         4.26 o
   3   9   0         27.64         31.63         4.08 o
   4   9   0          3.26          3.82         1.28 o
   5   9   0          5.63          9.60         1.69 o
  -5  10   0          6.05          6.83         1.79 o
  -4  10   0         34.21         36.49         4.13 o
  -3  10   0        157.60        154.86         9.33 o
  -2  10   0         11.50         10.45         2.54 o
  -1  10   0         33.26         33.73         2.99 o
   0  10   0        383.10        376.84        17.36 o
   1  10   0          0.47          1.66         1.38 o
   2  10   0         61.96         69.44         5.42 o
   3  10   0         88.89         82.65         5.28 o
  -3  11   0         71.14         76.52         4.16 o
  -2  11   0         56.58         61.76         3.27 o
  -1  11   0         12.96         10.53         1.41 o
   0  11   0        176.09        175.74         7.96 o
   1  11   0         89.02         85.53         4.91 o
   0 -11   1         15.12         15.39         2.09 o
   1 -11   1         48.87         49.53         3.22 o
   2 -11   1         85.88         89.34         6.93 o
   3 -11   1         56.84         63.80         4.45 o
  -3 -10   1         12.74         11.83         1.99 o
  -2 -10   1        137.35        142.07         5.44 o
  -1 -10   1         18.49         15.71         2.78 o
   0 -10   1         41.89         42.82         3.50 o
   1 -10   1          0.38         -0.46         0.71 o
   2 -10   1         26.60         25.79         2.71 o
   3 -10   1          4.49          3.11         0.94 o
   4 -10   1          9.64          7.98         1.98 o
   5 -10   1         43.38         46.26         3.87 o
  -5  -9   1         32.33         32.71         4.92 o
  -4  -9   1          9.94          7.64         1.30 o
  -3  -9   1          1.88          0.67         0.78 o
  -2  -9   1         19.68         28.31        15.60 o
  -1  -9   1          1.33          3.34         1.26 o
   0  -9   1         69.50         70.05         5.69 o
   1  -9   1        380.22        358.43        12.04 o
   2  -9   1         11.88         10.48         2.04 o
   3  -9   1        137.25        140.17         6.97 o
   4  -9   1          7.48          9.25         2.66 o
   5  -9   1         86.66         85.74         6.89 o
   6  -9   1        128.66        144.65         5.42 o
  -6  -8   1         50.73         56.03         4.54 o
  -5  -8   1         39.57         46.01         3.35 o
  -4  -8   1         47.89         48.37         3.73 o
  -3  -8   1        126.66        129.05         6.49 o
  -2  -8   1         55.06         57.14         3.59 o
  -1  -8   1         31.62         22.18         2.27 o
   0  -8   1         82.93         79.24         5.46 o
   1  -8   1        608.99        623.75        30.13 o
   2  -8   1         12.27         10.54         2.05 o
   3  -8   1         94.72         87.18         5.94 o
   4  -8   1         76.75         77.09         5.46 o
   5  -8   1         47.46         38.05         5.56 o
   6  -8   1          0.96          1.15         1.19 o
   7  -8   1          0.00         -0.22         0.97 o
  -7  -7   1        120.10        120.83         7.03 o
  -6  -7   1        120.71        115.89         5.75 o
  -5  -7   1         35.83         32.57         3.29 o
  -4  -7   1         76.04         75.74         5.21 o
  -3  -7   1         16.22         13.03         2.16 o
  -2  -7   1         16.33         18.13         2.11 o
  -1  -7   1         15.00         13.15         2.12 o
   0  -7   1        180.28        202.67         9.43 o
   1  -7   1        140.86        156.36         8.36 o
   2  -7   1        190.85        168.43        13.55 o
   3  -7   1        351.04        349.34        12.85 o
   4  -7   1        756.91        652.47        19.25 o
   5  -7   1         34.58         31.06         3.91 o
   6  -7   1        182.38        163.39        12.58 o
   7  -7   1         10.30         12.30         3.27 o
  -8  -6   1         25.27         33.35         3.85 o
  -7  -6   1          3.02          7.28         2.02 o
  -6  -6   1          1.27          0.36         0.80 o
  -5  -6   1          1.17          0.82         0.92 o
  -4  -6   1          0.37         -0.91         1.24 o
  -3  -6   1        161.52        164.06         8.68 o
  -2  -6   1         38.93         32.26         5.86 o
  -1  -6   1         86.79         84.66         8.54 o
   0  -6   1         11.75         13.04         3.19 o
   1  -6   1       1007.22       1041.57        34.76 o
   2  -6   1        315.86        324.22        28.64 o
   3  -6   1        266.00        221.61        10.23 o
   4  -6   1        776.63        681.32        30.88 o
   5  -6   1        187.95        157.23         8.91 o
   6  -6   1          8.44         10.33         2.40 o
   7  -6   1          0.40         -0.21         1.12 o
   8  -6   1         10.33         12.11         3.18 o
  -8  -5   1        101.09         89.15         7.77 o
  -7  -5   1         36.91         32.48         4.81 o
  -6  -5   1         41.14         41.55         4.12 o
  -5  -5   1       1449.44       1272.70        27.20 o
  -4  -5   1         19.09         22.91         4.73 o
  -3  -5   1        183.71        221.98        14.68 o
  -2  -5   1        218.90        211.59        13.56 o
  -1  -5   1         42.07         47.41         3.75 o
   0  -5   1          5.75          2.61         1.53 o
   1  -5   1        127.49        121.34         6.23 o
   2  -5   1        396.06        366.27        12.00 o
   3  -5   1        147.43        147.21         7.59 o
   4  -5   1        131.67        128.52         9.75 o
   5  -5   1         47.88         50.14         4.42 o
   6  -5   1        409.32        433.13        14.59 o
   7  -5   1        284.02        311.27        10.03 o
   8  -5   1          9.40          8.98         2.80 o
  -9  -4   1          0.87          2.65         1.62 o
  -8  -4   1        158.66        131.99        10.44 o
  -7  -4   1        774.88        751.45        26.87 o
  -6  -4   1         88.52         65.98         5.21 o
  -5  -4   1          1.11          0.10         0.92 o
  -4  -4   1          0.93          0.85         1.14 o
  -3  -4   1         11.10         12.41         1.88 o
  -2  -4   1          3.61          4.50         1.18 o
  -1  -4   1         44.70         43.10         2.75 o
   0  -4   1         32.82         33.46         2.82 o
   1  -4   1         15.44         22.18         1.79 o
   2  -4   1        190.09        179.47         7.72 o
   3  -4   1       2212.88       1930.87        93.12 o
   4  -4   1         49.32         37.93         5.17 o
   5  -4   1        139.72        124.09         7.10 o
   6  -4   1        242.21        245.11         8.61 o
   7  -4   1        234.94        272.09        15.21 o
   8  -4   1         11.90         11.76         2.84 o
   9  -4   1         55.30         51.33         5.81 o
  -9  -3   1          1.97          2.46         1.84 o
  -8  -3   1          0.25          0.28         1.64 o
  -7  -3   1         59.40         56.20         6.46 o
  -6  -3   1        321.96        288.63        14.83 o
  -5  -3   1        536.52        597.43        22.07 o
  -4  -3   1        727.96        825.35        25.45 o
  -3  -3   1        134.11        142.89         8.62 o
  -2  -3   1        702.63        819.83        23.58 o
  -1  -3   1        852.66        859.83        16.28 o
   0  -3   1       2453.50       2502.10        29.26 o
   1  -3   1        216.31        263.88         6.63 o
   2  -3   1         56.20         58.39         3.21 o
   3  -3   1         31.40         37.20         2.45 o
   4  -3   1        132.28        132.19         9.34 o
   5  -3   1        155.52        135.83        22.90 o
   6  -3   1         41.42         41.51         3.94 o
   7  -3   1         21.19         17.38         2.67 o
   8  -3   1         26.18         28.84         3.40 o
   9  -3   1         69.85         68.98         5.72 o
 -10  -2   1         26.64         27.07         2.33 o
  -9  -2   1         21.98         23.69         2.82 o
  -8  -2   1        184.41        193.87        12.73 o
  -7  -2   1        408.82        420.01        19.96 o
  -6  -2   1         63.64         66.58        10.58 o
  -5  -2   1       1097.87       1063.10        30.22 o
  -4  -2   1       2610.58       2642.84        80.89 o
  -3  -2   1         13.53         10.80         2.13 o
  -2  -2   1        575.44        549.54        15.60 o
  -1  -2   1         90.35         93.57         5.40 o
   0  -2   1        630.70        569.68        15.41 o
   1  -2   1       6441.67       5568.94        65.33 o
   2  -2   1       5718.87       5384.12        52.54 o
   3  -2   1         17.77         30.10        10.41 o
   4  -2   1        142.48        128.20        13.54 o
   5  -2   1         98.44         84.83         7.27 o
   6  -2   1         49.04         53.60         4.34 o
   7  -2   1        221.87        227.11         9.71 o
   8  -2   1         83.46         94.31         5.95 o
   9  -2   1         15.48         19.82         3.29 o
 -10  -1   1          0.20          1.12         0.75 o
  -9  -1   1         35.68         38.78         3.61 o
  -8  -1   1         41.20         40.00         5.55 o
  -7  -1   1         12.07          7.19         2.18 o
  -6  -1   1          0.73          1.97         1.08 o
  -5  -1   1         15.75         20.08         2.41 o
  -4  -1   1        415.83        420.14        10.13 o
  -3  -1   1        555.22        487.61        15.09 o
  -2  -1   1      10575.94       7213.85       128.96 o
  -1  -1   1       1779.16       1702.74        16.06 o
   0  -1   1       1509.98       1354.12        18.73 o
   1  -1   1       2132.41       2145.60        23.58 o
   2  -1   1         15.87         11.80         1.83 o
   3  -1   1        260.60        239.99         9.69 o
   4  -1   1        111.18         89.85        10.43 o
   5  -1   1        200.09        191.42         8.30 o
   6  -1   1        143.75        161.42        10.67 o
   7  -1   1         29.51         36.58         3.74 o
   8  -1   1         14.90         17.35         2.51 o
   9  -1   1         55.03         63.12         4.32 o
 -10   0   1          5.11          5.52         1.36 o
  -9   0   1         84.19         88.12         7.99 o
  -8   0   1         17.39         13.78         3.36 o
  -7   0   1         11.50         11.15         2.84 o
  -6   0   1          4.10          1.46         0.73 o
  -5   0   1        291.30        272.49         9.35 o
  -4   0   1        355.28        362.73        14.36 o
  -3   0   1        785.07        761.16        20.36 o
  -2   0   1       3465.65       3199.85        42.44 o
  -1   0   1        742.92        776.52        15.00 o
   0   0   1        674.13        681.81        14.14 o
   1   0   1       5076.51       4632.41        58.89 o
   2   0   1        714.28        550.60        14.14 o
   3   0   1        139.02        160.40         7.57 o
   4   0   1        268.79        237.69        51.78 o
   5   0   1         32.20         24.42         2.27 o
   6   0   1         13.89         16.34         3.40 o
   7   0   1          0.39         -1.27         1.27 o
   8   0   1         49.89         49.73         8.99 o
   9   0   1          2.28          3.48         1.28 o
 -10   1   1         25.51         27.56         2.57 o
  -9   1   1          1.13          1.35         1.75 o
  -8   1   1          2.24          3.10         1.71 o
  -7   1   1         48.20         41.99         5.43 o
  -6   1   1        748.23        735.91        17.75 o
  -5   1   1          1.58          1.80         0.79 o
  -4   1   1         12.76         15.47         1.91 o
  -3   1   1          4.46          8.17         0.95 o
  -2   1   1        102.47         98.86         5.61 o
  -1   1   1       1996.34       1886.18        20.55 o
   0   1   1         67.51         73.27         3.60 o
   1   1   1       1330.14       1780.24        35.49 o
   2   1   1          4.24          0.09         0.71 o
   3   1   1         42.35         29.72         3.35 o
   4   1   1         69.41         80.02         6.44 o
   5   1   1        146.19        131.77         9.69 o
   6   1   1        141.80        136.77         6.97 o
   7   1   1          1.60          2.50         1.52 o
   8   1   1        747.78        960.48        47.27 o
   9   1   1         58.73         76.67         5.09 o
 -10   2   1          3.75          3.89         1.14 o
  -9   2   1          4.72          3.21         2.00 o
  -8   2   1          3.20          2.83         1.26 o
  -7   2   1        430.89        470.13        19.96 o
  -6   2   1         33.97         58.70         4.86 o
  -5   2   1         94.23         67.76         9.64 o
  -4   2   1        209.36        206.96        11.12 o
  -3   2   1         89.87         93.14         7.77 o
  -2   2   1          3.44          3.66         0.92 o
  -1   2   1         16.97         18.04         1.23 o
   0   2   1          8.66          5.61         0.41 o
   1   2   1       3621.37       3617.48        69.33 o
   2   2   1       3589.50       3123.92        62.24 o
   3   2   1        357.83        512.57        16.79 o
   4   2   1          6.91          2.91         1.51 o
   5   2   1         65.05         45.81         5.54 o
   6   2   1         35.78         34.49         3.57 o
   7   2   1         24.95         25.23         3.17 o
   8   2   1         47.64         51.17         6.18 o
   9   2   1         28.06         24.95         2.41 o
 -10   3   1        180.37        207.43        11.47 o
  -9   3   1         98.47        106.18         5.93 o
  -8   3   1         35.48         41.35         5.44 o
  -7   3   1          1.33          1.08         0.87 o
  -6   3   1          1.54          2.55         1.23 o
  -5   3   1          3.87          4.55         2.27 o
  -4   3   1          7.90          8.20         2.21 o
  -3   3   1       1701.42       1714.14        45.89 o
  -2   3   1        585.87        634.12        62.24 o
  -1   3   1       1057.30       1044.42        95.07 o
   0   3   1         26.82         29.57         1.91 o
   1   3   1        625.60        836.12        23.31 o
   2   3   1        281.99        274.67        12.00 o
   3   3   1        139.65        147.06         8.94 o
   4   3   1        235.02        211.60        11.84 o
   5   3   1          1.36          2.88         1.30 o
   6   3   1         37.80         32.49         5.02 o
   7   3   1         15.74         15.40         2.53 o
   8   3   1         78.54         77.83         7.21 o
 -10   4   1         82.55         89.20         6.97 o
  -9   4   1          0.18          1.43         1.84 o
  -8   4   1         11.50         11.82         3.52 o
  -7   4   1         44.37         43.80         6.26 o
  -6   4   1          0.04         -1.29         1.29 o
  -5   4   1         33.10         36.52         5.89 o
  -4   4   1          8.16          9.53         1.94 o
  -3   4   1        274.07        320.78        11.65 o
  -2   4   1         19.33         31.82         4.43 o
  -1   4   1        647.40        651.88        22.78 o
   0   4   1        856.01        907.53        16.77 o
   1   4   1         26.69         58.32         6.03 o
   2   4   1        434.15        480.19        19.25 o
   3   4   1         66.79         50.77         5.97 o
   4   4   1        416.40        396.97        18.62 o
   5   4   1        183.47        171.08         8.19 o
   6   4   1         90.16         86.13         8.58 o
   7   4   1          5.25          3.16         1.20 o
   8   4   1          1.59          1.18         1.34 o
  -9   5   1          0.51          2.22         1.88 o
  -8   5   1        123.71        123.40        11.12 o
  -7   5   1        129.64        126.45        11.14 o
  -6   5   1         14.73         20.54         3.14 o
  -5   5   1        134.66        127.37        18.31 o
  -4   5   1         86.88         99.41        17.83 o
  -3   5   1        121.73        104.41         9.82 o
  -2   5   1        165.09        138.55        10.64 o
  -1   5   1        312.74        357.46        17.25 o
   0   5   1       3361.36       3762.21        83.66 o
   1   5   1         25.26         19.63         2.84 o
   2   5   1         92.64         95.04         9.16 o
   3   5   1          1.17          0.46         1.09 o
   4   5   1          0.02          0.30         0.68 o
   5   5   1          9.00          9.71         2.11 o
   6   5   1         10.76          9.65         2.64 o
   7   5   1         44.43         41.30         3.72 o
   8   5   1          5.34          7.18         1.77 o
  -9   6   1          2.32          2.59         1.21 o
  -8   6   1         27.08         20.61         4.63 o
  -7   6   1        173.07        137.17        11.88 o
  -6   6   1         30.61         31.06         5.54 o
  -5   6   1        242.34        198.44        14.15 o
  -4   6   1         74.72         58.86         7.43 o
  -3   6   1        171.32        190.40        14.72 o
  -2   6   1        111.16        115.61        10.49 o
  -1   6   1          0.22          0.79         1.24 o
   0   6   1          9.90          6.27         2.53 o
   1   6   1         54.91         52.83         7.40 o
   2   6   1        167.01        163.90         8.97 o
   3   6   1        210.00        196.85         8.85 o
   4   6   1          1.03          2.50         1.78 o
   5   6   1         45.38         39.47         3.83 o
   6   6   1         17.03         10.43         2.87 o
   7   6   1        103.04         96.57         3.84 o
  -8   7   1          5.29          2.70         1.93 o
  -7   7   1         43.53         37.78         5.94 o
  -6   7   1         85.80         67.30         8.15 o
  -5   7   1        151.05        107.87        10.40 o
  -4   7   1        261.99        219.11        14.92 o
  -3   7   1        109.66        108.12         9.94 o
  -2   7   1        295.97        295.03         8.93 o
  -1   7   1         49.11         48.60         3.44 o
   0   7   1        111.34        106.96         5.96 o
   1   7   1         45.26         45.03         3.88 o
   2   7   1        158.35        197.28        12.79 o
   3   7   1        409.54        470.82        21.13 o
   4   7   1         90.29         88.52         5.42 o
   5   7   1         46.71         42.88         3.63 o
   6   7   1          0.68          0.08         0.66 o
  -8   8   1         11.17         12.89         2.36 o
  -7   8   1        337.19        359.97        16.30 o
  -6   8   1          8.21          7.82         2.51 o
  -5   8   1         82.75         79.80         8.33 o
  -4   8   1        287.28        253.23        15.43 o
  -3   8   1         61.53         53.80         6.87 o
  -2   8   1         46.11         42.60         3.31 o
  -1   8   1        131.58        143.67         7.68 o
   0   8   1         65.18         66.62         6.61 o
   1   8   1          0.11          0.16         0.96 o
   2   8   1         50.95         40.76         5.36 o
   3   8   1         23.28         19.03         3.52 o
   4   8   1         20.71         22.68         3.72 o
   5   8   1         15.47         11.51         2.32 o
   6   8   1         54.15         62.13         4.11 o
  -7   9   1         13.34         17.88         2.62 o
  -6   9   1          0.14         -0.28         1.11 o
  -5   9   1          0.37          2.46         1.52 o
  -4   9   1        114.10        110.61         8.96 o
  -3   9   1         17.52         19.29         3.96 o
  -2   9   1         81.21         82.64         7.77 o
  -1   9   1         74.26         75.14         7.12 o
   0   9   1         54.31         48.65         3.88 o
   1   9   1        371.52        384.80        20.64 o
   2   9   1         19.66         20.07         3.49 o
   3   9   1          8.11          7.10         1.95 o
   4   9   1          2.52          1.13         0.92 o
  -5  10   1        406.91        386.70        14.01 o
  -4  10   1          1.91          2.95         1.57 o
  -3  10   1         57.78         61.84         5.76 o
  -2  10   1         66.69         61.12         5.19 o
  -1  10   1        241.97        234.55        10.41 o
   0  10   1         44.39         49.53         3.96 o
   1  10   1          4.34          3.88         1.47 o
   2  10   1         41.18         36.06         3.71 o
   3  10   1         51.41         49.29         3.80 o
  -3  11   1         29.75         31.30         2.19 o
  -2  11   1          2.54          2.53         0.74 o
  -1  11   1         12.86         12.50         2.12 o
   0  11   1         48.46         42.41         3.66 o
   1  11   1         42.80         40.88         3.21 o
   1 -11   2         52.34         55.94         4.47 o
   2 -11   2         26.32         27.72         2.98 o
  -4 -10   2         16.33         12.40         1.81 o
  -3 -10   2         73.68         73.39         5.16 o
  -2 -10   2          9.71         13.30         2.41 o
  -1 -10   2         22.59         22.41         3.24 o
   0 -10   2         10.09         10.81         2.01 o
   1 -10   2          6.56          4.63         1.15 o
   2 -10   2         67.29         71.76         4.46 o
   3 -10   2          0.89          1.11         0.85 o
   4 -10   2        296.11        307.97        11.51 o
  -5  -9   2          7.10          6.13         1.56 o
  -4  -9   2         10.86         14.11         2.56 o
  -3  -9   2          3.81          3.34         1.07 o
  -2  -9   2        175.47        175.65         7.24 o
  -1  -9   2        401.71        428.32        10.59 o
   0  -9   2        329.40        318.03        12.90 o
   1  -9   2         66.00         60.96         8.46 o
   2  -9   2        129.41        121.75         6.60 o
   3  -9   2         72.62         72.16         3.87 o
   4  -9   2          1.48          1.04         0.91 o
   5  -9   2         37.54         35.84         3.74 o
  -6  -8   2         24.80         26.50         2.23 o
  -5  -8   2        111.18        111.74         5.40 o
  -4  -8   2         96.77        104.78         5.59 o
  -3  -8   2         68.32         77.26         4.97 o
  -2  -8   2         75.68         89.29         4.68 o
  -1  -8   2        183.44        195.16         6.97 o
   0  -8   2        265.00        238.71         9.93 o
   1  -8   2         17.63         19.01         2.87 o
   2  -8   2        508.54        514.50        41.39 o
   3  -8   2         54.33         51.51         8.59 o
   4  -8   2          8.21          6.25         1.60 o
   5  -8   2         51.11         49.20         5.70 o
   6  -8   2         14.90         15.40         2.90 o
  -7  -7   2          1.65          2.33         1.14 o
  -6  -7   2          4.56          5.08         1.34 o
  -5  -7   2          2.49          3.54         1.21 o
  -4  -7   2        207.77        198.06        18.04 o
  -3  -7   2        416.51        475.43        14.34 o
  -2  -7   2          0.05         -0.04         0.69 o
  -1  -7   2         12.64         12.30         1.67 o
   0  -7   2        104.96         97.73         4.72 o
   1  -7   2         84.57         69.66         7.66 o
   2  -7   2       1475.63       1626.60        32.67 o
   3  -7   2        544.24        519.53        16.41 o
   4  -7   2          1.14          2.45         1.24 o
   5  -7   2          5.72          1.01         1.27 o
   6  -7   2          0.43          0.99         0.94 o
   7  -7   2         38.96         35.72         4.53 o
  -8  -6   2          1.50          0.81         0.90 o
  -7  -6   2        121.38        107.99         5.80 o
  -6  -6   2         22.68         22.30         2.90 o
  -5  -6   2        128.11        110.17        14.28 o
  -4  -6   2        426.22        475.61        20.40 o
  -3  -6   2         58.26         72.52         4.80 o
  -2  -6   2        326.79        383.25        19.37 o
  -1  -6   2        382.47        447.04        20.19 o
   0  -6   2        330.50        367.98        12.24 o
   1  -6   2        344.42        356.53        12.66 o
   2  -6   2        131.49        150.41        11.52 o
   3  -6   2         64.35         57.26         4.98 o
   4  -6   2        332.42        291.93        22.01 o
   5  -6   2         21.66         14.53         2.82 o
   6  -6   2          1.13          4.06         1.67 o
   7  -6   2          1.58          0.17         1.21 o
  -9  -5   2         99.99         97.31         6.50 o
  -8  -5   2         23.23         21.96         4.11 o
  -7  -5   2         13.02         14.49         2.29 o
  -6  -5   2         60.27         55.64         4.71 o
  -5  -5   2        554.48        467.61        37.45 o
  -4  -5   2         36.47         37.41         6.06 o
  -3  -5   2          0.17         -1.65         1.65 o
  -2  -5   2         39.37         33.30         2.83 o
  -1  -5   2         32.83         40.68         3.58 o
   0  -5   2        115.55        111.08         5.92 o
   1  -5   2          4.03          3.17         1.17 o
   2  -5   2          9.10          8.63         1.75 o
   3  -5   2          2.78          1.71         1.87 o
   4  -5   2        153.12        128.26         6.95 o
   5  -5   2        940.13        829.29        29.69 o
   6  -5   2         30.71         30.66         3.62 o
   7  -5   2          4.33          3.06         1.27 o
   8  -5   2          0.87         -1.56         1.56 o
  -9  -4   2         43.48         44.17         5.19 o
  -8  -4   2        101.30         90.09         8.61 o
  -7  -4   2          0.27          0.35         1.55 o
  -6  -4   2       1209.97       1112.52        47.94 o
  -5  -4   2         45.79         32.96         5.07 o
  -4  -4   2         65.68         55.60         6.48 o
  -3  -4   2         22.60         39.86         4.06 o
  -2  -4   2          8.62         14.50         2.06 o
  -1  -4   2          9.10         10.24         1.85 o
   0  -4   2        452.14        510.34        26.48 o
   1  -4   2        661.71        756.70        33.34 o
   2  -4   2          1.51          3.35         0.84 o
   3  -4   2       3586.55       3027.66       103.30 o
   4  -4   2        264.29        268.53        14.86 o
   5  -4   2         71.86         81.58         4.63 o
   6  -4   2        213.19        221.20        10.16 o
   7  -4   2         22.60         21.22         3.09 o
   8  -4   2         40.12         42.14         6.51 o
 -10  -3   2          1.97          4.41         1.02 o
  -9  -3   2         17.74         17.65         3.68 o
  -8  -3   2         27.92         32.67         5.20 o
  -7  -3   2         72.98         67.42         5.07 o
  -6  -3   2        492.74        455.65        13.29 o
  -5  -3   2         53.63         38.43         5.01 o
  -4  -3   2         63.61         62.85         5.97 o
  -3  -3   2        302.64        396.52        15.44 o
  -2  -3   2         18.22         18.17         2.42 o
  -1  -3   2         28.93         31.33         2.01 o
   0  -3   2        433.91        397.78         9.73 o
   1  -3   2       1073.85       1097.25        18.67 o
   2  -3   2        956.96        971.76        18.13 o
   3  -3   2        159.11        175.92         7.09 o
   4  -3   2         49.45         57.65         6.64 o
   5  -3   2         38.12         35.98         6.03 o
   6  -3   2          5.29          4.09         1.08 o
   7  -3   2         35.98         33.55         3.49 o
   8  -3   2         98.64         97.11         7.92 o
 -10  -2   2          9.05         11.30         1.32 o
  -9  -2   2         12.89         11.49         2.92 o
  -8  -2   2         10.10          8.24         2.48 o
  -7  -2   2        275.66        260.35        13.83 o
  -6  -2   2        549.90        455.14        18.72 o
  -5  -2   2         18.13         18.73         3.13 o
  -4  -2   2       1654.55       1943.95        43.55 o
  -3  -2   2        284.15        343.09        15.65 o
  -2  -2   2        120.80        161.31         7.42 o
  -1  -2   2         46.87         47.37         2.32 o
   0  -2   2       1050.72        998.74        18.76 o
   1  -2   2        424.24        412.59         8.98 o
   2  -2   2       1453.53       1815.57        27.69 o
   3  -2   2       1443.94       1268.44        32.87 o
   4  -2   2       1260.99       1306.04        65.09 o
   5  -2   2        134.11        142.71         7.43 o
   6  -2   2         56.63         73.06         5.22 o
   7  -2   2         21.95         20.79         2.88 o
   8  -2   2         84.04         94.54         5.71 o
   9  -2   2         16.13         21.29         3.02 o
 -10  -1   2         18.41         17.77         1.71 o
  -9  -1   2          1.38          0.18         0.79 o
  -8  -1   2          8.22          8.40         2.61 o
  -7  -1   2         64.09         52.64         6.11 o
  -6  -1   2        181.02        178.16        10.84 o
  -5  -1   2         64.37         68.37         4.37 o
  -4  -1   2         54.76         37.53         2.19 o
  -3  -1   2       1632.26       1662.86       199.91 o
  -2  -1   2        136.99        148.68         4.05 o
  -1  -1   2         26.10         24.12         2.10 o
   0  -1   2        593.34        545.62         8.13 o
   1  -1   2       7198.74       6589.36        99.54 o
   2  -1   2        572.93        570.23        12.92 o
   3  -1   2        101.02         98.22         6.06 o
   4  -1   2        265.77        254.47        12.03 o
   5  -1   2          0.59         -0.51         0.81 o
   6  -1   2          5.65          5.90         1.36 o
   7  -1   2          1.31          1.56         0.90 o
   8  -1   2          3.67          3.95         1.33 o
   9  -1   2         56.58         49.01         4.64 o
 -10   0   2         10.67         12.24         1.75 o
  -9   0   2          2.25          0.47         0.92 o
  -8   0   2        132.68        116.88         9.44 o
  -7   0   2          6.18          5.76         2.05 o
  -6   0   2          7.13          8.10         1.61 o
  -5   0   2       1243.09       1365.95        31.26 o
  -4   0   2         11.07         16.45         1.24 o
  -3   0   2       2270.89       2219.44        33.08 o
  -2   0   2        761.80        783.72        14.40 o
  -1   0   2        564.05        601.37         8.21 o
   0   0   2         18.74         31.61         2.49 o
   1   0   2         19.93         16.08         1.11 o
   2   0   2          8.52         15.02         3.09 o
   3   0   2          3.22          2.74         1.10 o
   4   0   2        169.36        166.64         9.91 o
   5   0   2        113.14        116.22         9.29 o
   6   0   2        304.38        331.43        15.89 o
   7   0   2         83.52         81.41         5.47 o
   8   0   2          3.40          4.69         1.35 o
   9   0   2        165.24        177.87         9.04 o
 -10   1   2         17.09         20.89         2.26 o
  -9   1   2         12.81         13.15         1.74 o
  -8   1   2         80.37         91.45         5.89 o
  -7   1   2        287.22        309.86        15.16 o
  -6   1   2          0.58          1.79         0.87 o
  -5   1   2         44.53         44.36         3.63 o
  -4   1   2        127.32        118.88         4.75 o
  -3   1   2         82.82         68.41         2.60 o
  -2   1   2          1.63          1.43         0.68 o
  -1   1   2       1590.25       1661.90        33.14 o
   0   1   2       1419.53       1574.79        20.95 o
   1   1   2        233.17        297.87         9.39 o
   2   1   2         19.36         12.97         2.07 o
   3   1   2       1108.84       1246.00        30.99 o
   4   1   2        233.60        208.94        11.54 o
   5   1   2        152.37        138.00         6.93 o
   6   1   2        193.33        192.60         8.45 o
   7   1   2         42.79         49.58         4.30 o
   8   1   2         33.00         41.42         3.63 o
 -10   2   2          5.34          4.43         1.92 o
  -9   2   2          9.04          8.15         1.75 o
  -8   2   2          1.62          0.75         0.68 o
  -7   2   2         86.45         93.50         5.70 o
  -6   2   2         16.83         14.87         2.49 o
  -5   2   2        808.05        949.85        32.40 o
  -4   2   2        332.18        287.67        11.65 o
  -3   2   2         77.23         73.98         4.86 o
  -2   2   2       1196.91       1241.70        40.66 o
  -1   2   2        238.28        269.54        10.59 o
   0   2   2       2796.62       2901.74        40.36 o
   1   2   2        187.21        153.85         7.04 o
   2   2   2         68.74         83.17         5.51 o
   3   2   2        219.32        244.77        11.14 o
   4   2   2         41.78         50.37         5.40 o
   5   2   2          0.58          0.36         0.49 o
   6   2   2          7.36          7.78         2.73 o
   7   2   2         29.34         31.56         4.64 o
   8   2   2          5.54          6.38         1.42 o
 -10   3   2          3.27          3.98         1.98 o
  -9   3   2         12.91         15.96         3.82 o
  -8   3   2          8.09          8.89         1.89 o
  -7   3   2         36.89         34.17         6.16 o
  -6   3   2         92.51         80.25         5.98 o
  -5   3   2        780.22        764.03        29.85 o
  -4   3   2        790.28        757.70        63.92 o
  -3   3   2        208.47        240.19        19.93 o
  -2   3   2        760.47        873.32        15.78 o
  -1   3   2        420.36        367.40        14.86 o
   0   3   2         21.62         19.97         1.99 o
   1   3   2        390.15        442.10        15.71 o
   2   3   2          7.43         15.50         2.88 o
   3   3   2        440.75        330.84        14.67 o
   4   3   2         46.18         36.40         5.07 o
   5   3   2         54.07         49.43         6.09 o
   6   3   2        101.69         99.67         6.27 o
   7   3   2         99.45        102.95         8.44 o
   8   3   2         11.99         17.04         2.73 o
 -10   4   2          1.39          1.73         0.92 o
  -9   4   2          0.24          0.15         1.44 o
  -8   4   2         17.73         16.03         3.83 o
  -7   4   2          0.05          0.10         1.26 o
  -6   4   2          0.20          2.86         2.03 o
  -5   4   2          2.88          1.18         2.86 o
  -4   4   2       1103.53       1055.27        44.06 o
  -3   4   2        235.01        273.02        14.34 o
  -2   4   2       1758.50       1834.36        45.93 o
  -1   4   2        220.50        228.47         9.00 o
   0   4   2         28.71         28.05         2.18 o
   1   4   2          8.87         16.24         3.21 o
   2   4   2        518.97        556.40        21.60 o
   3   4   2        846.89        769.54        27.08 o
   4   4   2         35.95         32.38         3.25 o
   5   4   2         18.95         14.22         3.54 o
   6   4   2         16.04         14.67         2.48 o
   7   4   2          1.56          0.33         0.65 o
   8   4   2          3.33          4.14         1.25 o
  -9   5   2         40.04         40.83         6.00 o
  -8   5   2        123.04        106.41        10.32 o
  -7   5   2         66.22         44.09         6.56 o
  -6   5   2        260.93        243.92        10.18 o
  -5   5   2        121.49        111.45         6.14 o
  -4   5   2         19.63         34.54         5.74 o
  -3   5   2         58.47         54.66         7.00 o
  -2   5   2        705.55        688.20        25.75 o
  -1   5   2        166.72        177.41        11.95 o
   0   5   2         42.40         50.60         6.47 o
   1   5   2         71.00         67.97         5.43 o
   2   5   2         53.23         67.73         7.77 o
   3   5   2          1.38          0.05         0.89 o
   4   5   2         87.38         78.56         8.43 o
   5   5   2        110.06         86.83         8.83 o
   6   5   2         37.75         33.17         3.44 o
   7   5   2          0.85          1.05         1.07 o
  -9   6   2         30.10         34.52         4.88 o
  -8   6   2        164.20        143.96        11.74 o
  -7   6   2          0.12         -1.14         1.88 o
  -6   6   2         64.15         41.31         6.32 o
  -5   6   2        182.01        172.83        13.07 o
  -4   6   2         32.19         33.35         6.85 o
  -3   6   2        201.49        197.73        14.80 o
  -2   6   2        133.68        119.96        10.58 o
  -1   6   2         35.12         36.38         5.78 o
   0   6   2        433.47        461.38        22.44 o
   1   6   2        341.99        341.06        19.92 o
   2   6   2         49.81         68.08         7.72 o
   3   6   2        141.28        140.39        11.57 o
   4   6   2          7.17          3.63         2.25 o
   5   6   2        210.00        197.18        12.60 o
   6   6   2        156.74        164.33        12.13 o
   7   6   2          0.87          0.95         0.76 o
  -8   7   2          1.62         -0.79         1.61 o
  -7   7   2          9.39          8.99         3.17 o
  -6   7   2        401.84        319.93        17.86 o
  -5   7   2        179.16        152.05        12.13 o
  -4   7   2        223.24        211.41         9.56 o
  -3   7   2        174.03        166.76         8.31 o
  -2   7   2          5.30          6.75         1.75 o
  -1   7   2         57.05         62.36         5.00 o
   0   7   2         34.76         36.01         5.18 o
   1   7   2        342.54        379.46        17.77 o
   2   7   2          9.87         12.31         3.32 o
   3   7   2        150.91        133.73         7.08 o
   4   7   2          2.13          0.74         0.89 o
   5   7   2         16.80         14.21         2.02 o
   6   7   2          1.08          0.82         0.45 o
  -8   8   2         30.29         38.07         4.11 o
  -7   8   2         24.13         28.80         4.33 o
  -6   8   2         52.57         42.44         5.60 o
  -5   8   2         13.22         10.02         2.94 o
  -4   8   2         15.84         15.77         2.47 o
  -3   8   2        312.52        320.10        22.98 o
  -2   8   2         46.74         52.71         6.53 o
  -1   8   2          0.14         -0.22         0.72 o
   0   8   2         85.62         96.81         8.08 o
   1   8   2          5.35          6.01         2.21 o
   2   8   2          0.30          0.63         0.82 o
   3   8   2        197.23        182.69        10.88 o
   4   8   2         91.57         92.98         6.85 o
   5   8   2          3.95          6.95         1.55 o
  -7   9   2         11.63         10.22         2.02 o
  -6   9   2          4.33          4.92         1.72 o
  -5   9   2         66.06         66.02         6.51 o
  -4   9   2         56.12         51.21         6.10 o
  -3   9   2        435.58        460.86        19.00 o
  -2   9   2        183.86        208.12        11.63 o
  -1   9   2         75.01         78.62         6.27 o
   0   9   2         79.27         80.82         7.05 o
   1   9   2        130.25        127.69         8.73 o
   2   9   2         38.73         33.09         4.23 o
   3   9   2          5.75          5.34         1.56 o
   4   9   2        188.48        185.48         7.84 o
  -5  10   2        437.62        433.64        14.62 o
  -4  10   2        125.54        121.63         7.50 o
  -3  10   2        260.92        275.99        12.12 o
  -2  10   2         73.99         69.16         6.10 o
  -1  10   2          0.25         -0.70         0.70 o
   0  10   2          2.56          2.08         1.23 o
   1  10   2          7.64          7.66         1.28 o
   2  10   2          2.60          1.32         0.87 o
  -3  11   2          1.04          0.27         0.61 o
  -2  11   2          2.44          2.26         0.91 o
  -1  11   2         60.33         61.98         4.41 o
   0  11   2         51.76         60.46         4.01 o
  -4 -10   3          0.53          0.44         0.53 o
  -3 -10   3         29.05         26.98         3.17 o
  -2 -10   3         55.69         55.95         4.91 o
  -1 -10   3          5.27          5.84         2.25 o
   0 -10   3         87.73         86.48         5.92 o
   1 -10   3         50.63         52.25         3.82 o
   2 -10   3         82.38         82.00         4.52 o
   3 -10   3          6.37          7.02         1.18 o
  -6  -9   3          0.80          0.10         0.46 o
  -5  -9   3         26.75         27.20         3.29 o
  -4  -9   3         78.25         81.94         6.26 o
  -3  -9   3         97.67         94.24         7.15 o
  -2  -9   3       1223.76       1497.67        41.93 o
  -1  -9   3          4.54          4.39         1.39 o
   0  -9   3         26.00         25.71         5.26 o
   1  -9   3         28.41         32.54         4.82 o
   2  -9   3         41.22         39.07         5.49 o
   3  -9   3          7.88          7.11         1.47 o
   4  -9   3         34.66         39.14         4.58 o
  -6  -8   3         22.89         21.88         3.19 o
  -5  -8   3        131.51        116.78         8.26 o
  -4  -8   3        163.92        153.49        10.02 o
  -3  -8   3        168.07        185.02        12.23 o
  -2  -8   3         91.77         89.31         7.69 o
  -1  -8   3          1.42          2.83         1.29 o
   0  -8   3        371.96        402.54        15.28 o
   1  -8   3         86.99         94.10         4.85 o
   2  -8   3          7.02          7.82         1.79 o
   3  -8   3          2.61          3.02         1.40 o
   4  -8   3         11.96          8.88         2.72 o
   5  -8   3         38.46         42.03         4.87 o
  -8  -7   3          0.04         -0.36         0.78 o
  -7  -7   3          0.79          2.52         1.44 o
  -6  -7   3         16.20         25.67         4.21 o
  -5  -7   3          5.10          6.90         2.48 o
  -4  -7   3         96.31         84.13         8.13 o
  -3  -7   3         91.27        101.95         9.00 o
  -2  -7   3        246.88        258.58        10.26 o
  -1  -7   3        294.92        325.58         9.24 o
   0  -7   3        277.18        310.77        11.97 o
   1  -7   3        351.17        362.84        12.40 o
   2  -7   3         21.16         20.55         4.48 o
   3  -7   3          2.55          2.43         1.99 o
   4  -7   3         30.37         34.88         5.97 o
   5  -7   3         10.26         10.61         3.21 o
   6  -7   3         49.71         53.42         6.57 o
  -8  -6   3         17.34         21.26         3.36 o
  -7  -6   3         32.61         36.77         5.17 o
  -6  -6   3         19.57         14.96         3.75 o
  -5  -6   3        115.91        112.32        10.13 o
  -4  -6   3       1476.40       1641.51        46.03 o
  -3  -6   3         96.30         78.48         7.63 o
  -2  -6   3         21.17         21.47         4.10 o
  -1  -6   3        143.43        147.18        10.90 o
   0  -6   3         18.26         17.77         3.72 o
   1  -6   3          7.46          8.29         2.85 o
   2  -6   3          1.24          1.61         3.21 o
   3  -6   3         97.88         67.07         7.75 o
   4  -6   3        250.15        199.57        14.10 o
   5  -6   3        707.21        602.55        26.74 o
   6  -6   3         93.18         83.21         8.87 o
   7  -6   3         42.78         47.06         5.48 o
  -9  -5   3          5.97          5.48         1.65 o
  -8  -5   3          1.55          1.95         1.62 o
  -7  -5   3         37.15         31.03         5.18 o
  -6  -5   3         68.66         45.27         6.63 o
  -5  -5   3         10.90         14.51         3.75 o
  -4  -5   3          0.21         -0.05         0.75 o
  -3  -5   3          0.11          0.29         0.90 o
  -2  -5   3         15.28         20.44         3.90 o
  -1  -5   3         11.94         15.49         3.24 o
   0  -5   3         10.66         15.28         3.36 o
   1  -5   3        367.01        361.81        17.82 o
   2  -5   3         42.91         35.56         5.62 o
   3  -5   3          7.53          8.47         2.61 o
   4  -5   3       1678.09       1766.94        49.55 o
   5  -5   3          5.18          2.53         1.12 o
   6  -5   3         17.14         12.78         2.56 o
   7  -5   3         80.18         83.63         5.57 o
  -9  -4   3         14.83         18.56         3.34 o
  -8  -4   3        183.17        159.34        11.13 o
  -7  -4   3         26.10         16.85         3.76 o
  -6  -4   3        131.94        109.96         9.74 o
  -5  -4   3         10.87          8.54         2.53 o
  -4  -4   3         28.67         41.46         3.87 o
  -3  -4   3         20.26          9.33         1.78 o
  -2  -4   3        598.27        717.39        24.26 o
  -1  -4   3       1046.95       1084.89        33.63 o
   0  -4   3        697.49        677.06        19.31 o
   1  -4   3        388.84        342.25        16.47 o
   2  -4   3         17.54         20.78         4.13 o
   3  -4   3        226.95        206.62        13.96 o
   4  -4   3         91.08         97.10         6.04 o
   5  -4   3         20.88         16.89         2.62 o
   6  -4   3          0.48          0.88         1.11 o
   7  -4   3          8.90         10.74         2.13 o
 -10  -3   3         40.12         39.80         2.89 o
  -9  -3   3         22.07         25.59         4.15 o
  -8  -3   3        105.77         93.14         8.52 o
  -7  -3   3         36.83         29.33         4.77 o
  -6  -3   3          6.66          8.95         1.81 o
  -5  -3   3         30.55         34.99         4.65 o
  -4  -3   3        276.84        273.88        13.07 o
  -3  -3   3        598.47        683.19        21.97 o
  -2  -3   3         28.03         17.42         1.72 o
  -1  -3   3        166.80        166.27         4.15 o
   0  -3   3        204.16        223.68        14.94 o
   1  -3   3        107.38        107.45         8.39 o
   2  -3   3       2250.49       2294.15        65.78 o
   3  -3   3        374.98        325.29        10.87 o
   4  -3   3         12.87         22.44         4.39 o
   5  -3   3         58.57         54.95         4.43 o
   6  -3   3        167.65        165.66         8.58 o
   7  -3   3        156.89        180.47        13.82 o
   8  -3   3          9.56         12.99         2.34 o
 -10  -2   3         11.13          8.21         1.49 o
  -9  -2   3         17.26         20.41         3.86 o
  -8  -2   3         32.22         39.75         5.40 o
  -7  -2   3         34.89         37.94         4.96 o
  -6  -2   3         16.10         14.67         2.35 o
  -5  -2   3        465.12        498.83        17.58 o
  -4  -2   3        666.29        746.18        21.43 o
  -3  -2   3        800.11       1121.47        27.40 o
  -2  -2   3        183.00        201.30         6.84 o
  -1  -2   3        361.14        386.08         8.18 o
   0  -2   3        133.81        144.75         5.39 o
   1  -2   3        314.36        392.37         9.83 o
   2  -2   3       1669.48       1969.66        31.48 o
   3  -2   3        350.98        330.63        14.79 o
   4  -2   3        114.73        104.49         8.81 o
   5  -2   3        156.61        141.40        10.12 o
   6  -2   3          3.03          1.71         0.71 o
   7  -2   3         83.96         85.45         4.65 o
   8  -2   3         11.93         14.00         2.94 o
 -10  -1   3          0.87          0.93         0.71 o
  -9  -1   3        132.52        128.08        10.61 o
  -8  -1   3          9.87         10.11         2.88 o
  -7  -1   3        176.81        209.57        12.22 o
  -6  -1   3         30.22         26.75         3.79 o
  -5  -1   3        147.57        159.88         9.30 o
  -4  -1   3        299.20        385.17         8.13 o
  -3  -1   3         13.40         15.32         1.21 o
  -2  -1   3        940.47        996.01        18.95 o
  -1  -1   3        776.66        792.73        14.92 o
   0  -1   3        791.28        782.75        14.10 o
   1  -1   3        267.45        238.44         7.40 o
   2  -1   3        174.27        147.63         4.28 o
   3  -1   3          1.07          2.41         1.36 o
   4  -1   3        406.08        474.75        18.95 o
   5  -1   3          1.57          2.50         1.20 o
   6  -1   3         14.76         15.77         3.49 o
   7  -1   3         50.32         51.68         6.05 o
   8  -1   3          0.25          0.13         1.16 o
 -10   0   3          8.52         11.86         1.46 o
  -9   0   3         78.73         86.42         5.57 o
  -8   0   3         10.85         11.47         2.99 o
  -7   0   3         39.34         41.82         5.20 o
  -6   0   3          1.42          2.71         0.75 o
  -5   0   3        920.72       1101.78        15.11 o
  -4   0   3         76.23         83.50         2.82 o
  -3   0   3         89.81        106.00         2.75 o
  -2   0   3        521.65        563.04         6.45 o
  -1   0   3        536.61        524.79        31.70 o
   0   0   3         51.87         68.92         2.29 o
   1   0   3        124.30        140.70         5.23 o
   2   0   3        125.44        124.21         3.96 o
   3   0   3         93.89         78.68         6.14 o
   4   0   3         67.00         54.00         7.68 o
   5   0   3        901.23        931.33        29.50 o
   6   0   3         60.03         65.69         7.06 o
   7   0   3         25.55         26.69         4.36 o
   8   0   3          0.74          1.44         1.48 o
 -10   1   3         83.64         95.34         5.30 o
  -9   1   3         29.23         28.44         3.25 o
  -8   1   3          7.36          4.36         1.27 o
  -7   1   3         54.29         57.48         7.89 o
  -6   1   3        472.96        511.04        13.48 o
  -5   1   3        279.61        269.65        14.61 o
  -4   1   3        300.05        330.67        11.07 o
  -3   1   3         72.23         71.40         4.25 o
  -2   1   3       1823.49       1971.50        32.59 o
  -1   1   3          1.42          3.36         0.54 o
   0   1   3        422.69        435.15         7.30 o
   1   1   3        718.13        737.73        18.81 o
   2   1   3        227.62        203.42         9.32 o
   3   1   3       1234.90       1372.08        35.13 o
   4   1   3         87.79         91.14         7.63 o
   5   1   3         47.73         45.89         3.88 o
   6   1   3          9.85         10.16         2.94 o
   7   1   3         56.73         62.19         6.56 o
   8   1   3         11.66         16.96         2.93 o
 -10   2   3          8.34         13.89         1.69 o
  -9   2   3         43.64         54.77         4.48 o
  -8   2   3         63.39         65.92         5.01 o
  -7   2   3        307.68        323.45        12.81 o
  -6   2   3        275.36        258.04        10.85 o
  -5   2   3         28.58         24.87         5.05 o
  -4   2   3          1.99          3.14         1.16 o
  -3   2   3        266.13        348.11        12.16 o
  -2   2   3       2685.47       3065.76        35.76 o
  -1   2   3        614.08        606.96        17.50 o
   0   2   3         24.55         30.89         3.56 o
   1   2   3        154.10        216.99         9.22 o
   2   2   3        291.51        220.37        10.13 o
   3   2   3        215.82        204.83        10.68 o
   4   2   3         84.93         74.71         6.99 o
   5   2   3         14.14         15.55         2.29 o
   6   2   3          4.84          6.16         2.13 o
   7   2   3         18.74         19.63         3.55 o
 -10   3   3          1.18         -0.88         1.03 o
  -9   3   3          0.80          2.83         1.60 o
  -8   3   3         53.19         47.15         4.77 o
  -7   3   3          0.02          1.85         1.38 o
  -6   3   3        105.96        109.50         7.11 o
  -5   3   3         17.35         18.37         2.64 o
  -4   3   3        299.65        271.14        10.09 o
  -3   3   3        272.32        321.47        13.40 o
  -2   3   3        387.12        384.57        12.06 o
  -1   3   3        145.66        124.66         5.37 o
   0   3   3        220.79        231.10        10.79 o
   1   3   3       1634.82       1909.75        44.95 o
   2   3   3         11.35          8.72         2.33 o
   3   3   3        104.32         90.33         7.64 o
   4   3   3         81.07         76.17         5.09 o
   5   3   3         12.38         12.56         3.12 o
   6   3   3         72.43         75.75         7.63 o
   7   3   3          9.68          7.94         2.21 o
 -10   4   3          0.16         -1.49         1.49 o
  -9   4   3         21.50         25.03         3.20 o
  -8   4   3         67.49         64.91         5.35 o
  -7   4   3        227.65        231.17         8.12 o
  -6   4   3         60.03         59.03         3.75 o
  -5   4   3         30.27         26.51         4.42 o
  -4   4   3       1495.29       1724.50        45.55 o
  -3   4   3          3.36          2.59         1.72 o
  -2   4   3         25.13         32.82         3.24 o
  -1   4   3        171.08        148.38         5.30 o
   0   4   3         92.77         83.27         5.29 o
   1   4   3        440.39        507.94        20.60 o
   2   4   3        132.20        129.33        10.07 o
   3   4   3         28.01         35.42         3.60 o
   4   4   3         67.07         66.52         5.02 o
   5   4   3          1.54         -0.49         1.68 o
   6   4   3         60.62         54.15         6.28 o
   7   4   3          0.09         -0.04         0.90 o
  -9   5   3         30.33         34.85         5.42 o
  -8   5   3         76.50         77.20         5.75 o
  -7   5   3         33.82         32.90         3.81 o
  -6   5   3          2.66          2.74         1.29 o
  -5   5   3        153.58        168.37        18.38 o
  -4   5   3         72.91         81.29         8.87 o
  -3   5   3        322.60        331.72        17.65 o
  -2   5   3          3.04          2.67         4.00 o
  -1   5   3         79.62         92.41         8.76 o
   0   5   3        198.54        214.94        14.39 o
   1   5   3        143.18        168.81        13.66 o
   2   5   3         53.91         62.47         5.17 o
   3   5   3         68.05         59.94         4.99 o
   4   5   3        433.50        387.94        13.15 o
   5   5   3         18.81         10.68         2.85 o
   6   5   3          6.67          6.51         1.34 o
   7   5   3         28.22         26.36         2.98 o
  -9   6   3         14.79         16.38         3.42 o
  -8   6   3          7.14          3.18         1.93 o
  -7   6   3         20.70         19.20         2.83 o
  -6   6   3         44.20         37.26         4.06 o
  -5   6   3         15.94          5.94         1.67 o
  -4   6   3         88.05         78.11         5.62 o
  -3   6   3        133.33        129.67        11.64 o
  -2   6   3        333.96        275.12        16.54 o
  -1   6   3         35.00         43.18         6.42 o
   0   6   3        281.27        292.72        11.10 o
   1   6   3         20.86         15.25         2.49 o
   2   6   3         76.01         69.91         4.46 o
   3   6   3         24.40         24.61         2.64 o
   4   6   3         85.29         76.80         5.62 o
   5   6   3         73.18         61.32         4.43 o
   6   6   3          0.55         -0.29         0.58 o
  -8   7   3         37.20         36.69         4.90 o
  -7   7   3        104.64         88.14         8.39 o
  -6   7   3        144.79        142.66         7.64 o
  -5   7   3        131.71        121.92         7.20 o
  -4   7   3         30.45         35.38         3.93 o
  -3   7   3         45.43         36.47         3.84 o
  -2   7   3         18.83         19.18         4.05 o
  -1   7   3        114.49        110.49         9.49 o
   0   7   3        385.99        385.19        12.77 o
   1   7   3          0.56          1.81         1.42 o
   2   7   3         20.36         15.81         2.02 o
   3   7   3         20.29         13.65         1.76 o
   4   7   3        113.61        104.45         5.48 o
   5   7   3         72.21         74.68         6.78 o
  -8   8   3          2.18          2.01         1.05 o
  -7   8   3         58.99         56.48         5.67 o
  -6   8   3          5.98          5.77         1.46 o
  -5   8   3         91.94         79.29         5.36 o
  -4   8   3         78.72         70.94         5.24 o
  -3   8   3        244.46        259.00        15.02 o
  -2   8   3        438.64        503.66        21.98 o
  -1   8   3         23.05         23.10         2.94 o
   0   8   3         18.18         22.55         3.90 o
   1   8   3         22.40         27.12         4.28 o
   2   8   3        479.52        465.19        20.21 o
   3   8   3        109.78        122.27         7.94 o
   4   8   3         27.17         30.42         3.33 o
  -6   9   3          4.91          4.61         1.78 o
  -5   9   3         28.49         30.21         4.06 o
  -4   9   3        769.32        796.32        26.07 o
  -3   9   3          2.00          1.99         0.90 o
  -2   9   3         46.29         46.57         5.24 o
  -1   9   3          3.96          2.19         1.19 o
   0   9   3         23.29         34.15         4.45 o
   1   9   3         17.07         18.86         2.29 o
   2   9   3         97.65        107.22         5.32 o
   3   9   3         98.06         83.99         5.19 o
  -5  10   3         45.43         49.76         4.01 o
  -4  10   3         39.04         45.31         3.51 o
  -3  10   3          4.77          6.69         1.72 o
  -2  10   3         12.67         16.88         2.77 o
  -1  10   3          0.53          0.06         0.76 o
   0  10   3          1.02          1.49         0.74 o
   1  10   3          0.50          1.36         0.61 o
  -4 -10   4        202.31        207.38         8.23 o
  -3 -10   4         10.19         11.48         2.05 o
  -2 -10   4        100.14         88.10         6.04 o
  -1 -10   4        372.85        418.97        16.80 o
   0 -10   4         25.14         28.86         4.00 o
   1 -10   4         28.52         32.42         4.15 o
   2 -10   4        116.44        127.16         7.74 o
  -6  -9   4         33.96         31.97         2.79 o
  -5  -9   4         33.17         32.87         3.50 o
  -4  -9   4        174.52        175.51         9.30 o
  -3  -9   4        113.22        115.43         7.97 o
  -2  -9   4          0.17          0.65         1.19 o
  -1  -9   4        150.78        167.54         7.88 o
   0  -9   4         68.89         67.93         4.88 o
   1  -9   4         46.00         50.28         4.05 o
   2  -9   4         37.25         32.29         4.69 o
   3  -9   4         10.19          5.30         1.97 o
   4  -9   4          2.79          1.72         1.05 o
  -7  -8   4          7.04          6.26         1.32 o
  -6  -8   4          0.35          0.03         0.86 o
  -5  -8   4          7.03          9.16         2.50 o
  -4  -8   4          6.61          8.27         2.43 o
  -3  -8   4        557.55        670.33        24.75 o
  -2  -8   4        108.83        103.77         9.15 o
  -1  -8   4        213.88        231.98         7.83 o
   0  -8   4         26.66         32.96         2.89 o
   1  -8   4          1.77          2.38         0.99 o
   2  -8   4         43.15         41.07         4.69 o
   3  -8   4        144.22        137.84        10.54 o
   4  -8   4        222.94        238.00        13.22 o
   5  -8   4         29.11         26.98         3.61 o
  -7  -7   4          3.64          4.43         1.56 o
  -6  -7   4        117.72        101.19         8.08 o
  -5  -7   4         77.02         87.23         8.01 o
  -4  -7   4         17.73         16.03         3.68 o
  -3  -7   4        252.28        311.48        16.21 o
  -2  -7   4        182.75        193.83         7.04 o
  -1  -7   4        322.33        316.41        14.85 o
   0  -7   4        271.80        276.37        10.34 o
   1  -7   4         29.19         27.84         3.36 o
   2  -7   4          2.77          4.46         2.43 o
   3  -7   4        186.62        155.79        12.10 o
   4  -7   4         92.43         92.20         9.24 o
   5  -7   4        120.02         98.10         9.22 o
  -8  -6   4          1.60          4.59         1.68 o
  -7  -6   4         11.09         16.22         3.38 o
  -6  -6   4        110.51        120.26         9.87 o
  -5  -6   4        100.18         97.23         9.29 o
  -4  -6   4        307.38        356.13        17.41 o
  -3  -6   4          3.49          6.82         2.23 o
  -2  -6   4          2.78          2.45         0.76 o
  -1  -6   4         50.39         68.60         5.07 o
   0  -6   4         35.07         43.31         5.34 o
   1  -6   4         72.22         69.59         5.15 o
   2  -6   4        325.51        306.58        18.90 o
   3  -6   4         24.85         19.35         3.44 o
   4  -6   4         24.41         24.08         5.08 o
   5  -6   4          1.15          2.79         2.46 o
   6  -6   4        397.21        431.89        19.48 o
  -9  -5   4          4.06          3.84         1.44 o
  -8  -5   4         14.69         13.53         2.86 o
  -7  -5   4          3.37          3.88         2.05 o
  -6  -5   4          1.31          0.46         1.18 o
  -5  -5   4         72.59         66.24         7.64 o
  -4  -5   4         43.18         44.50         6.45 o
  -3  -5   4        325.77        340.30        18.48 o
  -2  -5   4        207.45        206.87         9.50 o
  -1  -5   4         11.89          7.66         2.66 o
   0  -5   4        342.72        355.99        18.38 o
   1  -5   4        152.34        162.04        12.67 o
   2  -5   4        530.83        618.65        23.83 o
   3  -5   4          3.66          3.11         1.99 o
   4  -5   4        570.64        603.31        26.00 o
   5  -5   4          4.08          1.82         2.31 o
   6  -5   4         10.42         10.20         3.51 o
   7  -5   4         31.99         30.61         4.17 o
  -9  -4   4        114.51        122.68         8.12 o
  -8  -4   4          4.12          4.63         1.93 o
  -7  -4   4          7.55          8.40         2.79 o
  -6  -4   4         15.82         15.76         3.56 o
  -5  -4   4         96.16         84.67         8.27 o
  -4  -4   4         80.95         89.44         8.38 o
  -3  -4   4        354.68        346.50        20.30 o
  -2  -4   4       2589.58       2735.02        85.04 o
  -1  -4   4        159.09        201.94         7.07 o
   0  -4   4          5.53          8.37         2.67 o
   1  -4   4         59.10         59.34         7.36 o
   2  -4   4          0.96          0.41         0.90 o
   3  -4   4          0.59          2.66         1.65 o
   4  -4   4         41.70         40.89         3.35 o
   5  -4   4         82.33         66.96         5.46 o
   6  -4   4          9.64         13.21         3.68 o
   7  -4   4          4.10          7.48         2.58 o
 -10  -3   4         13.45         17.92         2.34 o
  -9  -3   4         51.20         55.15         5.76 o
  -8  -3   4          7.68          5.47         2.16 o
  -7  -3   4         21.35         11.11         2.63 o
  -6  -3   4         15.36         18.64         2.50 o
  -5  -3   4        244.52        295.67        16.80 o
  -4  -3   4         30.80         34.98         5.20 o
  -3  -3   4        347.40        397.53        12.24 o
  -2  -3   4         44.91         26.58         2.36 o
  -1  -3   4        233.97        199.87         6.56 o
   0  -3   4        983.68       1086.62        21.77 o
   1  -3   4         29.45         22.92         4.31 o
   2  -3   4        101.38         85.89         8.69 o
   3  -3   4         45.96         26.03         3.09 o
   4  -3   4        102.83         96.89         5.93 o
   5  -3   4        420.39        363.38        17.73 o
   6  -3   4        224.72        241.01        12.70 o
   7  -3   4         17.49         14.67         3.34 o
 -10  -2   4          1.90          0.97         1.16 o
  -9  -2   4         14.87         10.44         2.03 o
  -8  -2   4          9.90         10.31         2.68 o
  -7  -2   4        174.64        215.14         9.26 o
  -6  -2   4        267.07        336.26        18.06 o
  -5  -2   4         38.26         49.27         6.08 o
  -4  -2   4        580.33        611.88        22.07 o
  -3  -2   4         51.94         80.75         6.79 o
  -2  -2   4        522.02        598.12        14.82 o
  -1  -2   4        127.68        133.21         6.99 o
   0  -2   4        504.95        475.43        19.44 o
   1  -2   4       1389.51       1373.30        25.23 o
   2  -2   4         14.71          7.65         1.51 o
   3  -2   4         30.78         28.30         4.60 o
   4  -2   4          1.95          2.13         0.89 o
   5  -2   4          0.24          1.29         1.43 o
   6  -2   4         15.46         18.40         3.70 o
   7  -2   4          5.04          7.88         1.69 o
 -10  -1   4         11.30         11.96         1.82 o
  -9  -1   4        194.15        183.52         8.19 o
  -8  -1   4          0.28         -0.05         0.67 o
  -7  -1   4         66.69         70.84         4.80 o
  -6  -1   4        235.08        265.75        14.76 o
  -5  -1   4         30.32         40.86         5.13 o
  -4  -1   4        213.12        238.45         7.91 o
  -3  -1   4        136.43        156.78         9.77 o
  -2  -1   4        213.90        244.28         8.56 o
  -1  -1   4         24.85         19.14         3.42 o
   0  -1   4         46.95         46.27         3.27 o
   1  -1   4        146.09        129.73         5.89 o
   2  -1   4        160.81        155.26         6.55 o
   3  -1   4        466.75        465.37        18.40 o
   4  -1   4        234.84        251.00         9.45 o
   5  -1   4        102.34        105.97         9.09 o
   6  -1   4        109.77         97.18         8.44 o
   7  -1   4         47.78         44.90         3.86 o
 -10   0   4         12.08         17.88         2.26 o
  -9   0   4          4.70          3.15         1.28 o
  -8   0   4          0.06         -0.60         0.61 o
  -7   0   4          4.51          4.10         1.62 o
  -6   0   4         54.69         42.83         4.79 o
  -5   0   4         15.66         12.66         1.75 o
  -4   0   4        820.18        918.04        15.98 o
  -3   0   4        504.62        570.31        11.35 o
  -2   0   4        190.46        199.33         7.53 o
  -1   0   4       2686.35       2502.48        38.11 o
   0   0   4         20.40         41.38         2.85 o
   1   0   4        211.50        222.22         7.57 o
   2   0   4          7.98          7.34         2.05 o
   3   0   4        183.86        196.77        11.94 o
   4   0   4        330.53        328.66        12.64 o
   5   0   4          9.26          7.95         1.63 o
   6   0   4         17.18         12.49         2.93 o
   7   0   4          9.08         10.55         2.62 o
 -10   1   4         16.08         17.11         2.32 o
  -9   1   4         51.56         50.83         4.34 o
  -8   1   4        257.99        261.74        10.21 o
  -7   1   4        155.76        158.56         7.57 o
  -6   1   4         47.70         44.80         4.59 o
  -5   1   4         73.57         67.68         5.58 o
  -4   1   4        293.09        358.13        12.19 o
  -3   1   4        848.00        962.58        17.88 o
  -2   1   4         36.30         46.82         2.88 o
  -1   1   4         50.59         62.50         7.93 o
   0   1   4         54.91         58.99         5.34 o
   1   1   4         17.79         11.17         2.78 o
   2   1   4         56.59         63.37         6.67 o
   3   1   4         88.96         93.35         8.61 o
   4   1   4          0.36          0.68         0.94 o
   5   1   4          5.20          1.88         1.31 o
   6   1   4         36.75         41.64         5.32 o
   7   1   4         34.68         34.64         4.31 o
 -10   2   4         16.28         15.53         3.10 o
  -9   2   4         12.33         10.98         2.02 o
  -8   2   4         44.38         45.64         4.20 o
  -7   2   4         15.87         17.41         2.51 o
  -6   2   4         64.56         68.77         5.49 o
  -5   2   4         68.23         77.04         6.23 o
  -4   2   4         56.89         59.89         4.85 o
  -3   2   4          7.44          3.75         1.34 o
  -2   2   4        540.72        672.63        11.79 o
  -1   2   4       1797.45       2005.10       123.83 o
   0   2   4        865.95        918.53        26.91 o
   1   2   4         79.92         81.08         7.34 o
   2   2   4         54.15         58.34         6.76 o
   3   2   4          0.53         -2.09         2.09 o
   4   2   4          4.48          8.28         2.46 o
   5   2   4         17.19         18.58         2.51 o
   6   2   4        274.66        279.66        10.00 o
   7   2   4         46.78         45.21         4.61 o
 -10   3   4         32.07         33.57         4.23 o
  -9   3   4         37.23         39.38         5.67 o
  -8   3   4        203.37        228.18         9.77 o
  -7   3   4         20.52         20.81         2.91 o
  -6   3   4        121.05        121.17         5.26 o
  -5   3   4        140.68        118.25         8.43 o
  -4   3   4          1.34          1.89         0.95 o
  -3   3   4       1232.06       1495.99        63.73 o
  -2   3   4        119.14         95.93         4.18 o
  -1   3   4        243.50        226.10         8.37 o
   0   3   4        148.20        166.14         7.54 o
   1   3   4         14.12         14.06         3.25 o
   2   3   4         19.03         15.10         3.75 o
   3   3   4         84.68         86.81         7.84 o
   4   3   4        139.96        141.06         7.19 o
   5   3   4          0.80          0.51         0.75 o
   6   3   4        180.42        178.82        11.67 o
   7   3   4          0.03         -1.03         1.03 o
 -10   4   4          4.81          5.32         1.62 o
  -9   4   4        376.17        427.77        13.91 o
  -8   4   4         12.24         12.18         2.36 o
  -7   4   4         39.43         37.18         4.02 o
  -6   4   4         29.39         29.43         3.27 o
  -5   4   4        373.64        365.02        17.40 o
  -4   4   4        113.02        127.51         9.62 o
  -3   4   4         39.36         42.32         4.28 o
  -2   4   4          7.68          9.00         1.71 o
  -1   4   4         53.07         54.89         7.64 o
   0   4   4        717.21        678.04        35.66 o
   1   4   4        122.90        115.97        10.27 o
   2   4   4         61.45         70.23         6.57 o
   3   4   4         29.18         30.83         3.38 o
   4   4   4          7.65          8.77         1.61 o
   5   4   4         42.75         37.18         3.01 o
   6   4   4         46.42         43.84         5.16 o
  -9   5   4         42.88         42.85         3.88 o
  -8   5   4          0.06          1.81         1.26 o
  -7   5   4          1.68          3.32         1.45 o
  -6   5   4         10.54         10.28         2.17 o
  -5   5   4          5.55          4.01         1.46 o
  -4   5   4        203.55        238.96        10.97 o
  -3   5   4         30.07         31.81         3.69 o
  -2   5   4         84.04         71.99         5.27 o
  -1   5   4        336.37        309.56        17.12 o
   0   5   4        244.99        253.12        16.08 o
   1   5   4        133.37        130.71         7.38 o
   2   5   4        188.20        190.71         7.47 o
   3   5   4         88.94         94.45         5.10 o
   4   5   4         74.33         62.69         3.98 o
   5   5   4          8.21          5.25         1.38 o
   6   5   4         43.18         43.02         4.24 o
  -9   6   4        103.22        129.65         8.46 o
  -8   6   4         16.50         17.77         2.53 o
  -7   6   4         36.47         37.60         3.89 o
  -6   6   4         56.04         50.42         4.62 o
  -5   6   4         38.69         44.33         4.31 o
  -4   6   4          1.72          2.96         1.20 o
  -3   6   4        233.69        233.10         9.83 o
  -2   6   4       1460.73       1325.60        39.09 o
  -1   6   4        149.94        150.12        10.46 o
   0   6   4        369.19        404.31        10.83 o
   1   6   4        119.20        129.03         6.11 o
   2   6   4          2.05         -0.24         0.77 o
   3   6   4          0.42         -0.70         1.12 o
   4   6   4          6.72          3.05         0.88 o
   5   6   4          5.75          5.18         1.17 o
  -8   7   4         41.87         45.82         5.10 o
  -7   7   4          0.39          1.32         0.81 o
  -6   7   4          2.95          5.35         2.60 o
  -5   7   4          9.44          9.93         2.00 o
  -4   7   4          0.04          1.30         0.99 o
  -3   7   4        116.60        124.18        10.48 o
  -2   7   4       1346.26       1351.11        40.72 o
  -1   7   4         21.16         24.25         3.05 o
   0   7   4        159.81        208.58        12.66 o
   1   7   4        212.40        244.75         8.12 o
   2   7   4        174.59        187.57         8.17 o
   3   7   4         95.38         88.14         4.13 o
   4   7   4         51.54         43.98         3.05 o
  -7   8   4         42.59         47.66         3.45 o
  -6   8   4         24.52         21.95         2.59 o
  -5   8   4         29.35         30.28         3.24 o
  -4   8   4          0.37          2.88         1.88 o
  -3   8   4          2.90          2.10         1.41 o
  -2   8   4        459.05        487.26        22.69 o
  -1   8   4        104.29        117.17         8.78 o
   0   8   4        223.42        276.96        13.90 o
   1   8   4        413.30        390.53        13.36 o
   2   8   4         63.94         67.16         4.12 o
   3   8   4          1.09          1.12         0.85 o
  -6   9   4         44.98         42.14         4.21 o
  -5   9   4         17.71         18.07         3.17 o
  -4   9   4        503.42        552.97        20.50 o
  -3   9   4         26.81         27.00         3.46 o
  -2   9   4         22.83         31.97         4.09 o
  -1   9   4         16.44          9.69         2.36 o
   0   9   4          1.27          1.25         0.67 o
   1   9   4         77.31         79.70         4.14 o
   2   9   4          0.81          1.04         0.48 o
  -4  10   4         33.24         29.65         3.15 o
  -3  10   4         11.23         15.97         2.45 o
  -2  10   4          1.41          0.80         0.67 o
  -1  10   4          6.81          6.41         1.15 o
   0  10   4        122.12        145.29         4.87 o
  -3 -10   5          8.17          7.50         1.52 o
  -2 -10   5          0.44          0.32         0.49 o
  -1 -10   5        681.93        677.87        20.66 o
   0 -10   5          0.86          0.51         0.95 o
   1 -10   5         12.59         13.29         2.43 o
  -5  -9   5          8.10          8.00         1.62 o
  -4  -9   5         24.40         20.21         2.99 o
  -3  -9   5          2.67          5.67         1.57 o
  -2  -9   5         82.47         87.11         7.44 o
  -1  -9   5         31.22         40.75         5.19 o
   0  -9   5          0.78         -0.03         1.25 o
   1  -9   5         23.54         25.26         2.57 o
   2  -9   5         37.99         33.77         4.37 o
   3  -9   5         66.05         62.83         5.44 o
  -7  -8   5          3.77          5.68         1.29 o
  -6  -8   5          5.52          6.47         1.63 o
  -5  -8   5         73.95         85.87         6.74 o
  -4  -8   5          7.32          8.74         2.73 o
  -3  -8   5        243.20        256.18        13.79 o
  -2  -8   5         15.79         14.99         3.45 o
  -1  -8   5          2.58          1.03         0.80 o
   0  -8   5         97.15         85.58         5.58 o
   1  -8   5        305.88        302.83        23.14 o
   2  -8   5        100.70        108.87         9.09 o
   3  -8   5         56.76         56.71         6.36 o
   4  -8   5        102.13        108.38         7.84 o
  -7  -7   5        110.26        118.16         7.26 o
  -6  -7   5         29.01         24.67         3.79 o
  -5  -7   5         18.76         14.99         3.15 o
  -4  -7   5         13.68         10.72         1.97 o
  -3  -7   5        217.73        185.85        11.29 o
  -2  -7   5        178.81        178.57        19.61 o
  -1  -7   5          8.51          9.60         2.10 o
   0  -7   5         34.61         29.29         4.65 o
   1  -7   5          1.21          3.98         1.91 o
   2  -7   5          9.85          8.49         1.81 o
   3  -7   5         11.63         11.24         2.08 o
   4  -7   5          2.36          4.90         2.68 o
   5  -7   5        356.30        383.67        16.94 o
  -8  -6   5          0.54          0.05         0.97 o
  -7  -6   5         69.24         58.47         5.91 o
  -6  -6   5         61.99         54.81         6.24 o
  -5  -6   5         21.55         24.40         3.07 o
  -4  -6   5         71.55         73.64         7.68 o
  -3  -6   5         10.60          6.23         2.21 o
  -2  -6   5        101.69         81.00         7.57 o
  -1  -6   5        147.87        153.52        10.47 o
   0  -6   5          2.89          2.60         1.46 o
   1  -6   5        325.69        274.39        35.15 o
   2  -6   5         82.73         68.92         5.29 o
   3  -6   5         76.04         66.26         7.29 o
   4  -6   5         47.32         50.10         4.49 o
   5  -6   5        177.22        192.84        12.93 o
   6  -6   5         23.28         28.29         3.90 o
  -9  -5   5          0.45          0.69         1.04 o
  -8  -5   5         12.46         13.38         1.95 o
  -7  -5   5         18.56         16.17         3.43 o
  -6  -5   5        136.40        117.69         6.88 o
  -5  -5   5         79.80         79.05         5.73 o
  -4  -5   5        475.93        469.04        14.01 o
  -3  -5   5          0.76         -1.07         1.07 o
  -2  -5   5          7.34          9.87         2.30 o
  -1  -5   5        404.05        440.35        21.93 o
   0  -5   5        161.08        128.37         9.36 o
   1  -5   5        336.03        288.45        26.70 o
   2  -5   5         47.56         45.34         6.26 o
   3  -5   5         69.45         48.30         6.77 o
   4  -5   5         15.60         19.67         4.66 o
   5  -5   5         17.64         17.57         4.25 o
   6  -5   5          6.92          8.61         2.57 o
  -9  -4   5          8.53          7.08         2.26 o
  -8  -4   5         29.29         18.21         2.44 o
  -7  -4   5          0.29          2.26         1.15 o
  -6  -4   5         44.36         46.56         4.23 o
  -5  -4   5         28.89         28.51         3.28 o
  -4  -4   5        246.85        284.99        11.92 o
  -3  -4   5         24.90         35.36         4.03 o
  -2  -4   5          1.29          0.97         0.87 o
  -1  -4   5        236.22        260.14        12.84 o
   0  -4   5          1.06          1.26         1.45 o
   1  -4   5         17.05          7.65         2.87 o
   2  -4   5        102.81         78.11         7.27 o
   3  -4   5        299.61        274.78        15.12 o
   4  -4   5         60.27         59.76         7.87 o
   5  -4   5          0.64         -0.40         1.79 o
   6  -4   5         12.42         11.49         2.95 o
 -10  -3   5          6.31          2.98         1.38 o
  -9  -3   5          2.55          2.47         1.65 o
  -8  -3   5         24.55         20.96         3.86 o
  -7  -3   5        111.12        109.53         9.88 o
  -6  -3   5         37.23         27.57         4.59 o
  -5  -3   5         61.20         53.01         4.75 o
  -4  -3   5         40.29         44.63         5.76 o
  -3  -3   5        402.94        484.89        12.03 o
  -2  -3   5         86.74         98.64         5.02 o
  -1  -3   5        736.65        811.63        25.67 o
   0  -3   5          1.01          1.85         1.66 o
   1  -3   5         32.38         33.90         5.90 o
   2  -3   5         67.43         61.52         4.84 o
   3  -3   5        257.46        268.82        25.23 o
   4  -3   5        137.91        121.59        15.17 o
   5  -3   5          2.29          1.31         0.71 o
   6  -3   5         57.79         72.02         7.55 o
 -10  -2   5          2.69          0.31         1.05 o
  -9  -2   5          0.52          1.76         1.04 o
  -8  -2   5        501.49        449.74        19.49 o
  -7  -2   5         41.11         47.58         6.38 o
  -6  -2   5         51.74         50.45         5.91 o
  -5  -2   5         55.82         56.80         6.85 o
  -4  -2   5         21.50         20.74         3.93 o
  -3  -2   5          1.10          0.53         0.62 o
  -2  -2   5         78.37         85.10         4.50 o
  -1  -2   5        697.69        713.06        26.86 o
   0  -2   5          0.33          0.78         1.07 o
   1  -2   5         57.55         61.39         4.59 o
   2  -2   5         53.43         62.55         7.11 o
   3  -2   5          2.15          1.94         1.23 o
   4  -2   5          0.16          0.83         1.03 o
   5  -2   5         55.19         45.52         4.02 o
   6  -2   5         30.05         27.60         3.14 o
 -10  -1   5         24.56         24.86         3.91 o
  -9  -1   5          8.85         12.03         2.16 o
  -8  -1   5          6.09          8.48         2.02 o
  -7  -1   5         14.70         17.58         2.58 o
  -6  -1   5          4.56          9.45         2.92 o
  -5  -1   5         11.38          5.00         1.94 o
  -4  -1   5          8.44          7.61         1.55 o
  -3  -1   5         23.79         49.61         3.31 o
  -2  -1   5         25.54         34.57         3.63 o
  -1  -1   5         12.22          8.13         2.57 o
   0  -1   5         88.77        105.74         6.90 o
   1  -1   5        304.04        336.51        40.09 o
   2  -1   5        207.18        195.22        11.99 o
   3  -1   5          0.94          1.01         0.89 o
   4  -1   5        202.68        193.36         8.65 o
   5  -1   5         11.01         10.70         2.00 o
   6  -1   5        186.62        207.47        11.88 o
 -10   0   5         82.91         65.85         6.53 o
  -9   0   5         23.19         22.81         2.91 o
  -8   0   5          4.42          6.51         1.63 o
  -7   0   5          0.12         -0.30         1.04 o
  -5   0   5        517.80        583.75        15.09 o
  -4   0   5        355.26        359.77        15.24 o
  -3   0   5        108.54        102.78         8.96 o
  -2   0   5          0.76          2.41         1.13 o
  -1   0   5        172.19        200.83        12.70 o
   0   0   5        300.48        342.83        15.26 o
   1   0   5        172.21        218.75        12.68 o
   2   0   5       1207.84       1260.22        37.46 o
   3   0   5        126.80        123.22         9.45 o
   4   0   5         27.07         29.62         4.81 o
   5   0   5          0.01         -0.58         1.15 o
 -10   1   5         92.39        110.29         8.56 o
  -9   1   5         45.46         53.72         4.44 o
  -8   1   5         43.36         44.40         4.19 o
  -7   1   5        289.23        300.00        16.41 o
  -6   1   5         37.64         36.63         5.44 o
  -5   1   5        288.82        283.97        14.93 o
  -4   1   5        115.66        113.57         8.71 o
  -3   1   5        109.06        129.43         6.97 o
  -2   1   5        240.59        366.01        11.91 o
  -1   1   5        579.76        679.20        22.60 o
   0   1   5        195.05        171.83        10.84 o
   1   1   5         14.15         13.61         3.09 o
   2   1   5          5.64          7.55         2.61 o
   3   1   5         13.07         13.31         2.29 o
   4   1   5        392.08        408.90        13.23 o
   5   1   5        257.04        281.43        14.50 o
   6   1   5          9.78         11.06         2.35 o
 -10   2   5         53.13         70.32         6.69 o
  -9   2   5         28.55         30.56         3.60 o
  -8   2   5        227.24        235.70         9.93 o
  -7   2   5        231.86        240.16        16.10 o
  -6   2   5         19.35         17.43         2.25 o
  -5   2   5          0.10         -1.55         1.55 o
  -4   2   5          1.73          0.87         1.16 o
  -3   2   5        217.20        236.74         9.89 o
  -2   2   5        248.86        283.41         8.46 o
  -1   2   5        102.34        111.59         8.41 o
   0   2   5        201.43        172.40        11.20 o
   1   2   5        208.32        191.53        12.61 o
   2   2   5         10.18          9.96         1.82 o
   3   2   5        231.75        246.87        10.20 o
   4   2   5        227.71        215.04        13.64 o
   5   2   5        276.83        280.33        15.16 o
   6   2   5          0.31          0.50         0.69 o
 -10   3   5          3.85          2.35         1.26 o
  -9   3   5         58.67         58.78         6.78 o
  -8   3   5         10.23         11.18         2.23 o
  -7   3   5        511.49        493.75        14.86 o
  -6   3   5        260.21        262.09         9.89 o
  -5   3   5         62.45         64.53         8.02 o
  -4   3   5        210.36        207.62        14.11 o
  -3   3   5        489.18        582.67        24.09 o
  -2   3   5        234.82        205.67         8.87 o
  -1   3   5          7.05          2.68         1.21 o
   0   3   5          3.21          7.54         2.42 o
   1   3   5        241.79        213.75        13.92 o
   2   3   5         57.51         59.89         4.87 o
   3   3   5          9.56          8.48         1.90 o
   4   3   5          3.81          4.70         1.70 o
   5   3   5          8.46          8.84         2.60 o
   6   3   5          1.28          0.56         0.57 o
 -10   4   5          0.68          1.49         1.19 o
  -9   4   5        408.41        448.06        19.18 o
  -8   4   5        146.62        164.86        11.70 o
  -7   4   5        191.87        174.62        11.93 o
  -6   4   5        306.75        291.29        10.85 o
  -5   4   5          1.77         -0.60         0.74 o
  -4   4   5          2.05          2.51         1.21 o
  -3   4   5         27.20         26.35         4.95 o
  -2   4   5         18.82         21.46         4.25 o
  -1   4   5         37.88         34.99         5.13 o
   0   4   5          1.32          2.14         1.79 o
   1   4   5       1113.10       1255.25        74.41 o
   2   4   5         44.66         34.10         3.87 o
   3   4   5         20.49         17.38         2.75 o
   4   4   5         48.52         44.42         5.20 o
   5   4   5        170.40        177.24        10.86 o
  -9   5   5          0.02          0.07         0.98 o
  -8   5   5          7.34          4.37         2.04 o
  -7   5   5         17.18         10.44         2.86 o
  -6   5   5         91.73         82.99         8.21 o
  -5   5   5         46.12         35.72         5.36 o
  -4   5   5        777.99        664.81        17.78 o
  -3   5   5        301.86        261.24        10.17 o
  -2   5   5        334.58        313.35        15.97 o
  -1   5   5       1743.68       1681.54        45.50 o
   0   5   5         80.91         91.37         5.08 o
   1   5   5         56.32         53.61         4.95 o
   2   5   5          6.25          6.13         1.76 o
   3   5   5          7.18          7.28         1.71 o
   4   5   5         22.17         22.25         2.90 o
   5   5   5         16.12         16.90         2.85 o
  -9   6   5         20.70         23.08         3.34 o
  -8   6   5         30.81         31.90         4.59 o
  -7   6   5         52.45         46.00         5.93 o
  -6   6   5         46.19         39.40         5.57 o
  -5   6   5        120.86        100.93         9.29 o
  -4   6   5        628.50        576.85        24.03 o
  -3   6   5        464.20        449.93        20.61 o
  -2   6   5         61.00         49.91         6.38 o
  -1   6   5        323.19        306.48        16.24 o
   0   6   5          0.01         -0.11         1.58 o
   1   6   5          0.53          0.80         1.25 o
   2   6   5         22.99         18.13         2.66 o
   3   6   5         21.57         21.30         2.65 o
   4   6   5          0.17          0.03         0.64 o
  -8   7   5          0.78         -0.57         0.95 o
  -7   7   5          5.05          3.48         1.68 o
  -6   7   5          3.91          0.96         1.35 o
  -5   7   5          2.00          0.27         1.04 o
  -4   7   5         18.97         16.10         3.85 o
  -3   7   5         96.34         98.26         9.26 o
  -2   7   5         29.82         28.35         4.85 o
  -1   7   5       1126.75       1133.78        35.36 o
   0   7   5        243.47        263.39        15.58 o
   1   7   5         38.94         40.65         3.64 o
   2   7   5         23.53         17.34         3.30 o
   3   7   5         13.14         10.66         2.12 o
  -7   8   5         76.67         75.02         6.01 o
  -6   8   5         38.85         40.63         4.82 o
  -5   8   5         67.08         62.90         6.63 o
  -4   8   5         41.30         37.82         5.26 o
  -3   8   5        237.64        270.75         9.79 o
  -2   8   5         64.06         72.36         5.53 o
  -1   8   5        258.20        305.55        13.80 o
   0   8   5         16.44         18.05         2.25 o
   1   8   5         69.72         69.94         4.05 o
   2   8   5          0.08         -0.41         0.85 o
  -6   9   5          0.45          1.18         0.78 o
  -5   9   5          7.00         10.88         2.38 o
  -4   9   5          1.69          1.89         0.71 o
  -3   9   5         22.24         25.73         3.33 o
  -2   9   5         29.46         30.23         3.55 o
  -1   9   5          0.16          0.45         0.59 o
   0   9   5         50.31         64.58         5.45 o
   1   9   5        107.04        105.78         6.02 o
  -3  10   5          4.39          3.47         1.10 o
  -2  10   5          9.38          8.57         1.69 o
  -2 -10   6          7.76         13.08         1.87 o
  -1 -10   6         54.41         75.19         4.62 o
  -5  -9   6         11.13         30.72         3.00 o
  -4  -9   6         44.11         35.83         3.62 o
  -2  -9   6        117.04        163.68        14.32 o
  -1  -9   6          7.80         10.69         2.52 o
   0  -9   6         44.24         56.68         5.48 o
   1  -9   6         73.66         84.56         6.47 o
   2  -9   6         75.92         78.92         5.74 o
  -6  -8   6         64.00         55.38         4.30 o
  -5  -8   6         39.40         38.07         4.07 o
  -4  -8   6         66.69         67.97         4.17 o
  -3  -8   6         20.82         29.38         4.18 o
  -2  -8   6         11.21         26.80         4.77 o
  -1  -8   6         76.47         91.34         5.51 o
   0  -8   6         64.58         73.87         4.92 o
   1  -8   6        147.84        158.57        11.22 o
   2  -8   6         27.51         28.31         2.76 o
   3  -8   6          0.57         -0.33         1.05 o
  -7  -7   6          0.20         -0.33         0.60 o
  -6  -7   6          6.83          8.30         2.05 o
  -5  -7   6         18.85         29.97         2.94 o
  -4  -7   6         56.32         73.08         4.95 o
  -3  -7   6          7.55         11.35         2.85 o
  -2  -7   6          7.38          8.77         1.86 o
  -1  -7   6         72.82         70.66         7.80 o
   0  -7   6         83.89         85.19         7.63 o
   1  -7   6          0.63          1.34         1.28 o
   2  -7   6         27.21         23.79         4.05 o
   3  -7   6         74.46         84.19         8.86 o
   4  -7   6          0.30         -0.11         1.15 o
  -8  -6   6          0.84          0.95         0.93 o
  -7  -6   6          0.89          0.97         1.07 o
  -6  -6   6         47.38         48.62         3.85 o
  -5  -6   6         80.49         85.74         5.47 o
  -4  -6   6         20.76         22.54         5.14 o
  -3  -6   6        109.54        122.66         9.18 o
  -2  -6   6         51.20         52.54         6.06 o
  -1  -6   6        378.15        310.43        15.73 o
   0  -6   6          1.47          2.03         1.49 o
   1  -6   6         70.97         76.27         7.59 o
   2  -6   6         45.14         38.13         3.87 o
   3  -6   6         27.21         28.05         3.29 o
   4  -6   6         33.69         43.60         3.69 o
   5  -6   6         50.94         50.21         5.36 o
  -8  -5   6         36.79         48.71         3.59 o
  -7  -5   6         15.70         18.35         3.48 o
  -6  -5   6        240.09        269.94        10.18 o
  -5  -5   6          7.64         10.51         2.01 o
  -4  -5   6          1.15          1.62         0.85 o
  -3  -5   6         55.11         47.22         5.52 o
  -2  -5   6         18.28         12.87         2.02 o
  -1  -5   6        430.71        392.69        17.77 o
   0  -5   6          0.33          0.13         0.81 o
   1  -5   6         41.28         28.55         4.39 o
   2  -5   6          8.98          6.57         2.61 o
   3  -5   6          0.47          1.07         1.42 o
   4  -5   6          3.40          3.23         1.28 o
   5  -5   6          0.89          2.53         1.61 o
  -9  -4   6         11.25         15.59         1.95 o
  -8  -4   6         10.46         14.86         2.24 o
  -7  -4   6         60.94         39.43         5.62 o
  -6  -4   6        158.68        133.13        10.51 o
  -5  -4   6         62.64         49.92         4.24 o
  -4  -4   6          2.40          3.94         1.08 o
  -3  -4   6        170.59        170.57        10.37 o
  -2  -4   6         12.91         12.46         1.99 o
  -1  -4   6        111.52         91.84         5.97 o
   0  -4   6         94.03         79.42         7.22 o
   1  -4   6         66.88         67.14         6.90 o
   2  -4   6        412.07        376.96        18.03 o
   3  -4   6         15.43         15.04         2.62 o
   4  -4   6         75.64         84.81         8.85 o
   5  -4   6         60.39         79.43         8.08 o
   6  -4   6         39.68         62.21         5.69 o
 -10  -3   6         15.05         10.98         2.05 o
  -9  -3   6          1.44          0.55         0.92 o
  -8  -3   6          2.08          1.02         1.07 o
  -7  -3   6         19.06         19.41         4.02 o
  -6  -3   6         87.49         82.82         8.18 o
  -5  -3   6         84.08         78.38         5.23 o
  -4  -3   6         67.87         59.87         5.51 o
  -3  -3   6        490.80        464.15        15.71 o
  -2  -3   6        111.34        102.60         6.19 o
  -1  -3   6          5.98          7.98         3.75 o
   0  -3   6        152.30        147.79        13.17 o
   1  -3   6         34.70         32.25         4.51 o
   2  -3   6        331.26        347.97        16.60 o
   3  -3   6         50.43         65.93         7.27 o
   4  -3   6          7.13          6.23         2.27 o
   5  -3   6         12.23          7.97         1.73 o
   6  -3   6         19.87         14.88         3.03 o
 -10  -2   6         24.46         34.69         4.14 o
  -9  -2   6         26.26         35.44         3.41 o
  -8  -2   6        108.94         95.95         6.01 o
  -7  -2   6          0.47          0.11         0.96 o
  -6  -2   6          0.60          2.11         1.04 o
  -5  -2   6          0.18          1.64         0.67 o
  -4  -2   6         70.38         55.67         5.39 o
  -3  -2   6        122.52        137.11         7.24 o
  -2  -2   6        522.79        544.52        20.29 o
  -1  -2   6          1.09          1.57         1.42 o
   0  -2   6        212.19        240.26        15.50 o
   1  -2   6         58.60         56.38         5.80 o
   2  -2   6        394.72        361.30        16.72 o
   3  -2   6        155.61        144.16        10.68 o
   4  -2   6         54.50         71.48         7.21 o
   5  -2   6        163.38        183.26        10.60 o
   6  -2   6          0.86         -0.12         1.36 o
 -10  -1   6          2.95          2.54         1.55 o
  -9  -1   6          7.21          7.87         1.80 o
  -8  -1   6          0.78          2.97         1.17 o
  -7  -1   6         32.04         32.08         2.85 o
  -6  -1   6          1.19         -0.77         0.77 o
  -5  -1   6         75.97         96.75         9.03 o
  -4  -1   6        151.86        105.85         8.70 o
  -3  -1   6         42.54         31.04         3.68 o
  -2  -1   6         18.47         17.82         2.89 o
  -1  -1   6         84.46         75.69         7.71 o
   0  -1   6       2793.45       3007.71        69.98 o
   1  -1   6        161.36        153.21        11.28 o
   2  -1   6         14.16         17.82         3.48 o
   3  -1   6         99.92        105.41         8.99 o
   4  -1   6         38.00         46.41         5.80 o
   5  -1   6         14.65         12.34         2.68 o
   6  -1   6          2.18          0.31         1.25 o
 -10   0   6          2.53          4.50         1.24 o
  -9   0   6         23.70         24.27         3.73 o
  -8   0   6          2.53          2.54         1.18 o
  -7   0   6        118.77        103.79         6.32 o
  -6   0   6       1077.86       1060.78        18.47 o
  -5   0   6        134.49        142.47        10.17 o
  -4   0   6        116.82         89.23         7.69 o
  -3   0   6         81.68         91.96         6.54 o
  -2   0   6        161.72        158.89        13.00 o
  -1   0   6        193.70        209.18        12.70 o
   0   0   6        292.88        318.34        16.81 o
   1   0   6        306.62        305.79        16.76 o
   2   0   6         79.68         86.75         8.04 o
   3   0   6        117.64        123.45         9.69 o
   4   0   6        125.66        134.09         9.89 o
   5   0   6         28.36         30.22         4.21 o
   6   0   6          6.75          8.82         2.50 o
 -10   1   6         19.68         19.56         2.37 o
  -9   1   6         45.80         46.16         4.14 o
  -8   1   6         68.81         71.17         5.36 o
  -7   1   6          6.93          4.99         2.60 o
  -6   1   6          8.30          7.25         1.60 o
  -5   1   6          2.30          0.12         1.10 o
  -4   1   6          0.01         -0.14         1.35 o
  -3   1   6         22.45         35.09         5.94 o
  -2   1   6         57.26         62.64         8.06 o
  -1   1   6         21.58         45.14         5.99 o
   0   1   6        156.69        161.31        11.74 o
   1   1   6        300.74        321.86        15.44 o
   2   1   6        685.60        728.77        29.68 o
   3   1   6        364.52        364.91        23.51 o
   4   1   6         38.55         31.96         4.75 o
   5   1   6          0.94          0.02         0.97 o
 -10   2   6         25.37         22.65         3.80 o
  -9   2   6        101.33        106.27         6.36 o
  -8   2   6        252.23        271.39        10.75 o
  -7   2   6        379.47        356.33        12.28 o
  -6   2   6        432.57        417.98        10.80 o
  -5   2   6        143.32        149.23         8.28 o
  -4   2   6        250.82        273.73        15.99 o
  -3   2   6        245.45        268.33        11.32 o
  -2   2   6        291.65        297.29        23.47 o
  -1   2   6        207.06        193.60        12.72 o
   0   2   6         83.62         85.82         8.72 o
   1   2   6        178.76        182.91         8.40 o
   2   2   6         81.87         87.43         5.94 o
   3   2   6        396.86        404.86        13.49 o
   4   2   6         34.95         36.20         4.99 o
   5   2   6         83.38         94.60         7.33 o
 -10   3   6          3.05          2.44         1.27 o
  -9   3   6          3.48          4.99         2.48 o
  -8   3   6        834.26        874.02        21.18 o
  -7   3   6         40.05         40.19         3.94 o
  -6   3   6        139.00        130.39         5.87 o
  -5   3   6         54.58         53.83         3.57 o
  -4   3   6          5.90          5.08         2.22 o
  -3   3   6          0.10         -0.25         0.84 o
  -2   3   6         20.38         22.68         4.36 o
  -1   3   6         42.69         53.81         6.69 o
   0   3   6        113.99        112.09         6.45 o
   1   3   6        558.64        574.64        16.53 o
   2   3   6        189.97        182.47         8.97 o
   3   3   6         85.82         84.46         5.93 o
   4   3   6         12.67         11.59         2.13 o
   5   3   6         96.63         94.10         4.80 o
 -10   4   6         12.62         14.94         2.73 o
  -9   4   6         99.88        114.43         9.00 o
  -8   4   6          8.00          5.81         2.36 o
  -7   4   6          0.01         -0.62         1.58 o
  -6   4   6        200.92        166.82         8.94 o
  -5   4   6        109.91        102.15         5.19 o
  -4   4   6        179.91        167.49         8.27 o
  -3   4   6        169.24        167.05        11.40 o
  -2   4   6         27.40         25.55         4.31 o
  -1   4   6         19.62         23.20         4.21 o
   0   4   6         38.13         43.97         5.05 o
   1   4   6        317.99        309.96        12.05 o
   2   4   6         37.38         31.44         3.71 o
   3   4   6         33.59         27.07         3.23 o
   4   4   6         69.93         63.66         4.47 o
   5   4   6         31.77         34.83         3.59 o
  -9   5   6          2.32          0.60         1.59 o
  -8   5   6          8.59          9.32         2.65 o
  -7   5   6          6.87          5.25         2.14 o
  -6   5   6        444.34        378.69        18.47 o
  -5   5   6        709.66        644.31        19.00 o
  -4   5   6         46.48         48.36         4.43 o
  -3   5   6          1.73          2.05         1.23 o
  -2   5   6         24.76         21.39         4.10 o
  -1   5   6        261.06        260.32        15.89 o
   0   5   6        345.82        302.52        16.95 o
   1   5   6         67.99         60.53         5.11 o
   2   5   6        143.74        122.80         7.07 o
   3   5   6          3.87          3.30         1.32 o
  -9   6   6          8.24          8.37         1.89 o
  -8   6   6         74.03         68.46         6.51 o
  -7   6   6         93.11         85.69         7.83 o
  -6   6   6         13.46          8.86         2.77 o
  -5   6   6        100.47         86.24         8.41 o
  -4   6   6         46.71         48.72         4.34 o
  -3   6   6        289.04        298.21        11.21 o
  -2   6   6        208.70        225.98        13.73 o
  -1   6   6         35.05         28.68         3.42 o
   0   6   6          7.75          5.68         2.21 o
   1   6   6          0.26         -1.05         1.27 o
   2   6   6         26.27         26.75         4.36 o
   3   6   6         92.60         97.43         6.97 o
  -8   7   6         76.72         84.36         6.24 o
  -7   7   6          0.27         -1.06         1.06 o
  -6   7   6         51.77         49.49         5.81 o
  -5   7   6          5.41          5.92         2.21 o
  -4   7   6          4.73          4.79         2.08 o
  -3   7   6        260.80        262.49        14.84 o
  -2   7   6         57.76         57.38         3.75 o
  -1   7   6         43.28         46.79         6.34 o
   0   7   6         81.53         84.51         8.03 o
   1   7   6         29.90         35.30         4.77 o
   2   7   6          1.07          0.21         0.93 o
  -7   8   6         83.90         93.95         6.23 o
  -6   8   6          5.24          6.88         1.91 o
  -5   8   6         38.04         35.72         4.61 o
  -4   8   6         52.98         51.00         5.69 o
  -3   8   6         64.56         73.78         7.05 o
  -2   8   6        125.45        126.17         9.34 o
  -1   8   6         16.10         13.98         3.05 o
   0   8   6         95.37         98.86         7.29 o
   1   8   6          5.38          5.86         0.98 o
  -5   9   6          2.47          3.99         1.44 o
  -4   9   6          2.87          2.56         1.13 o
  -3   9   6         22.54         25.61         3.35 o
  -2   9   6         28.76         27.14         3.42 o
  -1   9   6         18.88         21.99         2.90 o
  -3  -9   7         41.41         50.21         2.79 o
  -2  -9   7         20.93         24.36         2.10 o
  -1  -9   7         57.47         56.34         3.19 o
  -5  -8   7         39.66         39.79         2.55 o
  -4  -8   7          4.10          3.96         1.03 o
  -3  -8   7         13.08         12.28         1.80 o
  -2  -8   7         28.80         20.70         3.19 o
  -1  -8   7         24.70         23.00         2.45 o
   0  -8   7          0.87          2.40         0.93 o
   1  -8   7          8.21          6.42         1.30 o
   2  -8   7         10.13          9.60         1.97 o
  -6  -7   7         15.76          9.47         1.90 o
  -5  -7   7          2.05          5.36         1.22 o
  -4  -7   7          1.89          1.04         0.85 o
  -3  -7   7        205.69        182.90         7.81 o
  -2  -7   7         31.22         22.16         3.70 o
  -1  -7   7          1.17          0.88         0.77 o
   0  -7   7        148.34        123.07         8.87 o
   1  -7   7          7.06          6.83         2.15 o
   2  -7   7        127.77        132.61         8.35 o
   3  -7   7         88.94        102.30         6.07 o
  -8  -6   7         61.07         62.99         4.74 o
  -7  -6   7         75.18         92.86         6.38 o
  -6  -6   7          2.42          1.36         1.15 o
  -5  -6   7        280.95        256.82        13.52 o
  -4  -6   7         15.98          9.88         1.84 o
  -3  -6   7         91.95         72.67         6.95 o
  -2  -6   7         74.15         58.29         6.39 o
  -1  -6   7          1.09          1.42         1.69 o
   0  -6   7         28.54         26.54         4.56 o
   1  -6   7         77.24         59.20         6.48 o
   2  -6   7         79.49         82.17         5.23 o
   3  -6   7         12.39         11.46         1.86 o
   4  -6   7         30.77         25.57         3.41 o
  -8  -5   7         36.59         28.78         3.78 o
  -7  -5   7        108.86         82.67         7.18 o
  -6  -5   7          0.38         -0.08         1.26 o
  -5  -5   7         13.45         17.16         3.76 o
  -4  -5   7         49.44         48.06         4.34 o
  -3  -5   7         39.60         46.37         3.93 o
  -2  -5   7          0.01         -1.04         1.08 o
  -1  -5   7          1.02          2.82         1.84 o
   0  -5   7        177.78        133.32        10.33 o
   1  -5   7         10.93         10.42         2.99 o
   2  -5   7          4.98          6.77         1.70 o
   3  -5   7        141.37        125.27         6.69 o
   4  -5   7         34.52         42.71         3.67 o
  -9  -4   7          1.58          0.53         0.78 o
  -8  -4   7          3.03          0.71         1.53 o
  -7  -4   7          3.22          3.25         2.08 o
  -6  -4   7         70.52         64.41         7.11 o
  -5  -4   7        171.81        125.56         6.81 o
  -4  -4   7        268.71        221.89         9.28 o
  -3  -4   7         93.00         84.56         4.51 o
  -2  -4   7        153.68        140.55         9.40 o
  -1  -4   7        160.45        152.39         9.85 o
   0  -4   7        219.96        195.87        12.32 o
   1  -4   7         45.69         38.95         3.83 o
   2  -4   7         53.40         73.26         9.48 o
   3  -4   7          0.78         -0.17         1.26 o
   4  -4   7        106.85        102.19         9.31 o
   5  -4   7         60.05         59.57         5.46 o
  -9  -3   7          1.31          0.89         2.67 o
  -8  -3   7          0.87          2.13         1.11 o
  -7  -3   7        139.91        108.99         9.30 o
  -6  -3   7         71.67         62.98         4.87 o
  -5  -3   7        154.39        142.71         7.37 o
  -4  -3   7        479.52        484.41        14.26 o
  -3  -3   7          6.96          4.45         1.34 o
  -2  -3   7          3.21          3.88         1.17 o
  -1  -3   7         71.15         61.61         4.49 o
   0  -3   7          3.27          5.15         1.37 o
   1  -3   7         93.23         90.83         8.18 o
   2  -3   7         31.66         24.28         4.39 o
   3  -3   7         65.03         66.81         7.11 o
   4  -3   7         15.47         18.63         2.60 o
   5  -3   7          8.91         12.39         2.80 o
 -10  -2   7         10.36          9.16         1.37 o
  -9  -2   7          0.70          0.94         0.69 o
  -8  -2   7          2.68          1.00         0.87 o
  -7  -2   7          6.94          8.34         1.88 o
  -6  -2   7          0.07          0.02         1.14 o
  -5  -2   7         22.74         17.10         2.98 o
  -4  -2   7        699.25        701.62        14.11 o
  -3  -2   7        109.47        112.78         5.68 o
  -2  -2   7        731.55        692.64        14.70 o
  -1  -2   7        318.19        282.94        13.71 o
   0  -2   7         94.32         82.19         7.37 o
   1  -2   7        184.33        161.45        10.77 o
   2  -2   7         85.81         94.06         8.37 o
   3  -2   7         23.12         22.98         4.16 o
   4  -2   7          6.75          5.18         1.98 o
   5  -2   7          6.69          6.90         2.16 o
 -10  -1   7          1.61          0.23         0.65 o
  -9  -1   7         35.69         33.34         3.36 o
  -8  -1   7         19.61         15.65         2.41 o
  -7  -1   7          5.97          2.18         1.91 o
  -6  -1   7          0.24          0.11         1.37 o
  -5  -1   7        157.96        168.60         5.45 o
  -4  -1   7        352.30        369.87         8.57 o
  -3  -1   7        284.26        295.82        19.04 o
  -2  -1   7        455.69        480.63        25.08 o
  -1  -1   7        415.00        384.52        17.12 o
   0  -1   7         10.39         12.74         2.83 o
   1  -1   7        157.03        155.21        10.41 o
   2  -1   7          5.73          5.71         2.11 o
   3  -1   7          2.98          2.83         2.07 o
   4  -1   7         84.15         84.38         7.23 o
   5  -1   7          0.03          0.97         0.91 o
 -10   0   7         29.18         27.67         2.69 o
  -9   0   7         32.92         36.52         3.61 o
  -8   0   7         20.33         24.08         3.34 o
  -7   0   7          7.93         10.55         2.14 o
  -6   0   7        525.63        498.73        13.11 o
  -5   0   7        295.09        282.35         7.00 o
  -4   0   7         57.53         57.10         3.19 o
  -3   0   7         78.15         75.23         9.50 o
  -2   0   7          5.21          5.88         2.87 o
  -1   0   7          2.67          8.51         2.77 o
   0   0   7         16.13         14.38         1.82 o
   1   0   7        353.33        328.76        11.33 o
   2   0   7         89.49         86.30         8.01 o
   3   0   7         12.71         15.48         3.43 o
   4   0   7        144.47        144.35         9.52 o
   5   0   7          1.88          0.77         0.93 o
 -10   1   7          0.03         -0.47         0.76 o
  -9   1   7          8.48          7.78         2.79 o
  -8   1   7         12.68         14.68         2.42 o
  -7   1   7        338.89        357.27        12.41 o
  -6   1   7         53.01         45.82         7.46 o
  -5   1   7         20.18         23.94         2.20 o
  -4   1   7          5.52          4.77         1.61 o
  -3   1   7         48.14         40.61         4.08 o
  -2   1   7        120.34        132.02         7.71 o
  -1   1   7        233.19        235.19        13.46 o
   0   1   7         64.84         71.94         4.98 o
   1   1   7        275.02        248.89        13.95 o
   2   1   7        787.27        753.07        18.89 o
   3   1   7        384.96        366.64        17.04 o
   4   1   7          6.62          9.32         2.53 o
   5   1   7         43.53         44.08         4.14 o
 -10   2   7        104.28        123.63         8.52 o
  -9   2   7         28.84         36.67         3.64 o
  -8   2   7         42.41         42.04         5.46 o
  -7   2   7          9.53          8.20         1.77 o
  -6   2   7        107.95         98.95         5.01 o
  -5   2   7        113.32         95.26         4.76 o
  -4   2   7         18.97         14.48         3.16 o
  -3   2   7         38.95         36.20         4.83 o
  -2   2   7         54.28         53.41         6.31 o
  -1   2   7         67.91         75.38         5.10 o
   0   2   7         23.87         21.40         3.93 o
   1   2   7          7.20         10.58         3.08 o
   2   2   7         24.74         21.40         4.20 o
   3   2   7          3.25          2.75         2.05 o
   4   2   7        148.84        157.52         9.70 o
 -10   3   7         85.08         99.62         7.28 o
  -9   3   7         23.82         29.39         4.54 o
  -8   3   7         35.75         29.65         3.40 o
  -7   3   7         42.34         42.75         4.10 o
  -6   3   7         27.79         26.91         2.66 o
  -5   3   7         44.06         40.33         3.19 o
  -4   3   7          1.32          3.54         1.79 o
  -3   3   7         11.17          6.05         2.08 o
  -2   3   7         58.08         39.07         5.50 o
  -1   3   7          8.41          7.63         2.22 o
   0   3   7        211.27        189.21        12.14 o
   1   3   7         73.62         71.20         7.51 o
   2   3   7        699.92        753.04        27.41 o
   3   3   7         83.32         81.34         7.70 o
   4   3   7         53.26         51.85         5.16 o
  -9   4   7          0.17          1.31         1.55 o
  -8   4   7        159.15        162.89        11.08 o
  -7   4   7        304.25        272.83        15.18 o
  -6   4   7          3.52          2.35         1.19 o
  -5   4   7         49.96         42.46         6.35 o
  -4   4   7         16.78          8.71         1.90 o
  -3   4   7          6.17          4.37         1.65 o
  -2   4   7         61.02         57.95         5.54 o
  -1   4   7        107.66        100.06         8.82 o
   0   4   7        879.17        787.02        28.39 o
   1   4   7         18.39         18.61         3.89 o
   2   4   7         12.42          8.92         2.73 o
   3   4   7          1.59          1.73         1.31 o
   4   4   7          0.04          0.13         0.92 o
  -9   5   7         21.45         22.83         3.58 o
  -8   5   7          1.78          1.62         1.12 o
  -7   5   7        135.10        124.58         9.65 o
  -6   5   7        146.48        123.35         6.93 o
  -5   5   7         64.61         56.39         4.78 o
  -4   5   7         17.22         13.07         2.39 o
  -3   5   7         25.15         24.82         2.54 o
  -2   5   7         36.31         31.41         5.02 o
  -1   5   7         54.95         55.88         6.81 o
   0   5   7          9.12          9.16         2.66 o
   1   5   7          0.05         -0.69         1.71 o
   2   5   7         14.60         15.28         3.27 o
   3   5   7         19.23         10.56         2.23 o
  -8   6   7          3.98          5.01         1.80 o
  -7   6   7          4.80          5.20         2.01 o
  -6   6   7          7.25          5.89         2.08 o
  -5   6   7         34.45         39.90         4.30 o
  -4   6   7         98.19         90.22         5.77 o
  -3   6   7          6.32          4.03         1.09 o
  -2   6   7         14.06         15.08         1.94 o
  -1   6   7          4.66          3.68         2.03 o
   0   6   7         65.33         62.36         6.74 o
   1   6   7         99.52         94.88         7.81 o
   2   6   7        176.96        169.54         9.35 o
  -7   7   7          3.96          1.90         1.39 o
  -6   7   7         81.17         72.48         6.52 o
  -5   7   7         45.67         49.27         5.60 o
  -4   7   7        253.33        280.39         9.88 o
  -3   7   7         96.85        116.54         4.94 o
  -2   7   7         10.64          9.35         1.70 o
  -1   7   7         14.58         17.00         2.26 o
   0   7   7         35.78         36.61         4.55 o
   1   7   7         23.99         27.49         3.44 o
  -6   8   7         34.94         44.73         4.22 o
  -5   8   7          0.01          1.13         0.82 o
  -4   8   7         31.92         40.52         4.08 o
  -3   8   7         47.45         54.35         5.06 o
  -2   8   7         46.49         51.93         4.94 o
  -1   8   7         73.15         79.38         5.84 o
   0   8   7         29.01         31.86         3.22 o
  -4  -8   8         16.58         10.96         2.03 o
  -3  -8   8         93.10        104.11         6.67 o
  -2  -8   8          4.59          4.79         1.61 o
  -1  -8   8          0.80          0.74         0.78 o
   0  -8   8         23.98         26.20         2.04 o
  -6  -7   8          9.96          7.96         1.67 o
  -5  -7   8         10.13          5.43         1.54 o
  -4  -7   8        113.45        110.32         7.75 o
  -3  -7   8         29.66         34.60         3.08 o
  -2  -7   8         35.49         48.53         3.73 o
  -1  -7   8         28.70         29.75         2.90 o
   0  -7   8        132.76        142.04         4.89 o
   1  -7   8         42.58         45.23         4.03 o
  -7  -6   8          4.63          3.12         1.16 o
  -6  -6   8         18.93         21.72         3.22 o
  -5  -6   8        109.40         99.21         7.70 o
  -4  -6   8          0.74          0.10         1.55 o
  -3  -6   8          2.55          2.72         1.18 o
  -2  -6   8          0.63          0.04         0.96 o
  -1  -6   8         35.44         36.67         4.95 o
   0  -6   8          9.57          5.06         1.85 o
   1  -6   8          0.41          1.44         1.22 o
   2  -6   8          2.20          2.93         1.47 o
  -8  -5   8         35.61         39.19         4.01 o
  -7  -5   8         14.64         10.42         1.69 o
  -6  -5   8        108.91         82.89         7.23 o
  -5  -5   8         22.38         17.33         3.63 o
  -4  -5   8          2.99          4.48         1.00 o
  -3  -5   8         36.28         37.75         4.09 o
  -2  -5   8         51.64         45.86         3.26 o
  -1  -5   8        132.98        126.20         9.87 o
   0  -5   8         24.14         18.00         3.71 o
   1  -5   8         60.59         60.25         6.46 o
   2  -5   8         12.78          7.50         1.58 o
   3  -5   8        279.97        249.46         7.83 o
  -9  -4   8          1.00         -0.08         0.72 o
  -8  -4   8          0.21          0.03         0.99 o
  -7  -4   8         46.20         40.96         3.68 o
  -6  -4   8        288.34        279.64        14.72 o
  -5  -4   8         61.55         66.83         4.84 o
  -4  -4   8         14.65         15.75         2.48 o
  -3  -4   8        377.92        366.97        15.06 o
  -2  -4   8         74.92         77.26         4.33 o
  -1  -4   8         46.37         42.05         4.01 o
   0  -4   8         21.70         16.15         3.63 o
   1  -4   8          9.98         10.36         2.92 o
   2  -4   8         14.29         13.20         2.27 o
   3  -4   8         14.67         11.44         1.76 o
  -9  -3   8         19.93         23.23         3.33 o
  -8  -3   8         23.64         29.56         4.34 o
  -7  -3   8         61.69         56.62         4.48 o
  -6  -3   8        151.78        133.68         7.10 o
  -5  -3   8         11.07          8.22         1.91 o
  -4  -3   8        338.54        326.06        12.16 o
  -3  -3   8         20.59         19.26         2.72 o
  -2  -3   8          3.30          4.79         1.08 o
  -1  -3   8          4.85          1.18         0.75 o
   0  -3   8          0.61          0.81         0.92 o
   1  -3   8         39.38         32.78         5.48 o
   2  -3   8          6.79          8.17         2.22 o
   3  -3   8         65.15         63.53         6.27 o
   4  -3   8        104.74        108.75         4.90 o
  -9  -2   8          0.44          0.36         1.24 o
  -8  -2   8          2.20          2.61         2.00 o
  -7  -2   8          0.43         -0.05         1.04 o
  -6  -2   8         13.32         13.95         1.97 o
  -5  -2   8        102.62        104.35         4.32 o
  -4  -2   8         37.60         37.97         3.77 o
  -3  -2   8       1319.50       1206.25        25.80 o
  -2  -2   8         24.49         21.61         4.01 o
  -1  -2   8         13.33         10.97         2.00 o
   0  -2   8         11.04         10.70         2.95 o
   1  -2   8        101.26        105.02         8.74 o
   2  -2   8         70.21         56.27         6.32 o
   3  -2   8         27.39         25.51         3.89 o
   4  -2   8         77.03        103.34         7.28 o
 -10  -1   8          1.91          1.95         1.14 o
  -9  -1   8          7.77         13.16         2.24 o
  -8  -1   8         38.23         32.20         4.88 o
  -7  -1   8          4.86          2.34         1.24 o
  -6  -1   8          3.49          1.83         0.89 o
  -5  -1   8        939.85        888.86        14.55 o
  -4  -1   8          6.16          5.87         1.01 o
  -3  -1   8        132.40        130.47         7.09 o
  -2  -1   8         20.11         28.09         5.48 o
  -1  -1   8        199.75        185.66        11.54 o
   0  -1   8          1.27          1.54         1.42 o
   1  -1   8         47.58         46.43         5.76 o
   2  -1   8         11.91         10.67         2.95 o
   3  -1   8          8.68          7.52         2.14 o
   4  -1   8         98.94        108.62         7.14 o
 -10   0   8          0.88          3.79         0.98 o
  -9   0   8          7.08          5.60         1.99 o
  -8   0   8         14.09         13.04         2.39 o
  -7   0   8         15.46          9.50         2.73 o
  -6   0   8         11.45          9.08         1.40 o
  -5   0   8         97.59         81.50         3.37 o
  -4   0   8          3.16          1.53         0.73 o
  -3   0   8          0.63          0.12         0.66 o
  -2   0   8          0.18          1.15         3.60 o
  -1   0   8        223.32        237.48         9.59 o
   0   0   8        303.10        304.67        30.07 o
   1   0   8          1.10          2.54         1.84 o
   2   0   8          2.39          2.07         1.11 o
   3   0   8        133.94        129.84         8.79 o
   4   0   8         65.95         79.89         5.96 o
 -10   1   8          3.12          2.99         1.19 o
  -9   1   8          3.24          3.44         1.34 o
  -8   1   8          1.82          0.02         1.71 o
  -7   1   8         81.42         71.92         6.03 o
  -6   1   8        114.20        107.04         6.22 o
  -5   1   8        120.64        112.53         5.83 o
  -4   1   8        122.86        122.45         5.49 o
  -3   1   8        168.67        166.30         7.89 o
  -2   1   8        245.96        247.75         9.88 o
  -1   1   8        110.08        112.98         6.56 o
   0   1   8        182.82        182.98         8.17 o
   1   1   8          0.44          0.32         0.88 o
   2   1   8         13.78         13.99         3.27 o
   3   1   8        188.34        195.03        10.73 o
   4   1   8        146.04        147.85         7.94 o
 -10   2   8          3.61          5.19         1.64 o
  -9   2   8          0.94          2.43         1.20 o
  -8   2   8          0.31          1.60         1.19 o
  -7   2   8         23.64         24.37         3.25 o
  -6   2   8         63.03         63.98         4.83 o
  -5   2   8        187.85        175.23         8.78 o
  -4   2   8        196.50        163.86         7.97 o
  -3   2   8         17.89         11.86         2.31 o
  -2   2   8          1.88         -1.20         1.20 o
  -1   2   8          4.12          3.93         3.97 o
   0   2   8         30.91         34.08         3.46 o
   1   2   8        104.50        102.61         9.07 o
   2   2   8          1.88          3.50         1.80 o
   3   2   8        116.20        107.20         7.58 o
  -9   3   8         18.75         14.50         2.97 o
  -8   3   8          0.61          1.76         1.64 o
  -7   3   8          3.69          4.47         1.29 o
  -6   3   8          1.59         -0.36         0.69 o
  -5   3   8         11.74          7.71         2.46 o
  -4   3   8         24.86         13.77         3.28 o
  -3   3   8        154.74        123.76         7.11 o
  -2   3   8        319.76        319.42        17.02 o
  -1   3   8        122.07        108.90         8.74 o
   0   3   8        156.45        165.73        11.05 o
   1   3   8         16.77         17.89         2.48 o
   2   3   8        110.77        119.37         6.14 o
   3   3   8        103.63        120.08         7.54 o
  -9   4   8         39.18         36.25         6.07 o
  -8   4   8         64.04         77.65         7.14 o
  -7   4   8          5.06          4.72         1.93 o
  -6   4   8          3.57          4.05         2.11 o
  -5   4   8         39.43         40.61         3.92 o
  -4   4   8        328.58        285.56        15.30 o
  -3   4   8        116.25        123.84         7.09 o
  -2   4   8        166.49        173.10         8.44 o
  -1   4   8         48.10         47.95         5.73 o
   0   4   8          0.58         -0.21         1.35 o
   1   4   8         31.87         24.08         4.06 o
   2   4   8         16.45         14.51         2.00 o
  -8   5   8         59.16         60.39         5.73 o
  -7   5   8          0.68          0.34         1.08 o
  -6   5   8         37.49         32.45         3.25 o
  -5   5   8         44.50         34.16         3.55 o
  -4   5   8         12.05         12.11         2.16 o
  -3   5   8          9.84         96.37        37.46 o
  -2   5   8         58.13         60.31         5.45 o
  -1   5   8          8.97         19.27         4.20 o
   0   5   8         64.33         64.56         6.75 o
   1   5   8        146.88        140.85         6.17 o
   2   5   8         31.08         32.38         2.74 o
  -8   6   8          2.29          3.54         1.28 o
  -7   6   8         76.11         80.47         6.39 o
  -6   6   8        172.62        189.72        10.71 o
  -5   6   8         55.09         63.65         4.33 o
  -4   6   8          7.44          9.71         1.77 o
  -3   6   8         45.88         57.99         4.14 o
  -2   6   8          8.61          7.61         1.64 o
  -1   6   8        186.71        192.60         7.53 o
   0   6   8         26.09         27.48         2.57 o
   1   6   8        100.07        106.61         8.56 o
  -6   7   8         66.03         66.65         5.85 o
  -5   7   8         44.89         47.75         3.21 o
  -4   7   8         13.07         15.08         1.78 o
  -3   7   8         43.08         50.14         6.38 o
  -2   7   8          3.23          1.48         0.72 o
  -1   7   8          0.98          1.25         0.63 o
  -5  -7   9          2.37          4.66         1.21 o
  -4  -7   9         89.29         87.41         5.85 o
  -3  -7   9         28.39         28.19         3.36 o
  -2  -7   9         12.25         13.25         1.99 o
  -1  -7   9         41.40         44.83         3.95 o
  -6  -6   9          0.03          0.98         0.99 o
  -5  -6   9          0.40          0.30         0.91 o
  -4  -6   9          0.00          0.60         1.44 o
  -3  -6   9          0.87          1.72         1.14 o
  -2  -6   9          3.05          2.36         1.20 o
  -1  -6   9         33.85         37.17         2.89 o
   0  -6   9         85.09         82.80         6.12 o
   1  -6   9         70.41         71.25         5.01 o
  -7  -5   9          3.69          4.44         1.05 o
  -6  -5   9          2.29          2.69         0.98 o
  -5  -5   9         12.53         13.24         1.95 o
  -4  -5   9          0.43          0.27         0.82 o
  -3  -5   9         23.70         21.18         2.00 o
  -2  -5   9        156.33        161.59         8.54 o
  -1  -5   9         43.99         58.05         6.09 o
   0  -5   9         59.05         70.39         6.41 o
   1  -5   9         65.04         56.43         5.24 o
   2  -5   9         33.62         40.41         3.68 o
  -8  -4   9         56.71         62.60         5.05 o
  -7  -4   9         80.22         79.87         5.94 o
  -6  -4   9          0.17          1.01         1.12 o
  -5  -4   9          0.23          1.56         1.02 o
  -4  -4   9          5.86          5.27         1.72 o
  -3  -4   9        145.47        157.23         7.24 o
  -2  -4   9         80.69         82.57         5.44 o
  -1  -4   9        113.99        125.74         6.42 o
   0  -4   9         56.66         60.48         6.46 o
   1  -4   9          2.33          4.00         1.84 o
   2  -4   9         55.20         52.28         4.78 o
  -9  -3   9         24.17         25.23         2.90 o
  -8  -3   9          1.84          2.04         1.07 o
  -7  -3   9          2.93          3.93         1.39 o
  -6  -3   9          1.59          0.57         0.77 o
  -5  -3   9        170.07        145.39         7.20 o
  -4  -3   9        150.92        141.75         7.18 o
  -3  -3   9        418.72        412.43        12.71 o
  -2  -3   9         34.71         42.91         3.97 o
  -1  -3   9         42.46         46.85         4.05 o
   0  -3   9         57.66         54.21         5.69 o
   1  -3   9        112.04        110.11         8.33 o
   2  -3   9        175.53        185.38         6.69 o
  -9  -2   9          0.44          0.55         0.83 o
  -8  -2   9         18.92         20.18         3.41 o
  -7  -2   9         44.73         41.72         3.72 o
  -6  -2   9          6.02          3.78         0.99 o
  -5  -2   9        159.03        157.17         6.43 o
  -4  -2   9         62.94         66.98         4.90 o
  -3  -2   9         18.01         19.58         4.00 o
  -2  -2   9         23.72         21.69         4.21 o
  -1  -2   9         66.76         66.55         4.08 o
   0  -2   9         64.18         63.26         4.61 o
   1  -2   9         66.19         66.45         4.38 o
   2  -2   9         30.90         32.32         2.85 o
   3  -2   9          0.93         -0.78         0.96 o
  -9  -1   9         52.71         61.49         5.50 o
  -8  -1   9         29.54         32.87         4.54 o
  -7  -1   9         27.47         35.87         4.82 o
  -6  -1   9          6.69         10.32         1.64 o
  -5  -1   9        236.35        228.96         7.53 o
  -4  -1   9         23.72         37.18        11.71 o
  -3  -1   9         33.52         50.31        17.56 o
  -2  -1   9         85.62         83.49         8.20 o
  -1  -1   9          6.72          7.09         1.58 o
   0  -1   9          3.17          2.69         1.61 o
   1  -1   9          6.31          5.63         2.14 o
   2  -1   9         26.96         27.23         2.54 o
   3  -1   9        138.87        150.70         7.99 o
  -9   0   9         28.84         37.61         4.42 o
  -8   0   9          3.81          3.41         1.23 o
  -7   0   9         45.89         48.25         3.87 o
  -6   0   9         66.46         78.98         4.25 o
  -5   0   9         18.62         22.71         2.33 o
  -4   0   9         71.10         76.54         4.91 o
  -3   0   9         26.55         20.61         2.75 o
  -2   0   9        172.82        160.77         8.23 o
  -1   0   9        188.43        216.38        12.43 o
   0   0   9          0.81          0.36         1.04 o
   1   0   9         24.90         25.79         3.87 o
   2   0   9         40.67         43.34         4.72 o
   3   0   9        307.72        327.53        12.21 o
  -9   1   9          1.60          2.74         1.51 o
  -8   1   9          8.79         13.91         3.00 o
  -7   1   9         73.58         78.28         4.97 o
  -6   1   9        160.66        156.77         7.29 o
  -5   1   9         34.31         32.81         3.75 o
  -4   1   9         77.81         72.09         4.18 o
  -3   1   9        112.27        108.48         6.94 o
  -2   1   9         10.78          9.40         4.16 o
  -1   1   9         49.25         53.98         5.79 o
   0   1   9          7.42          6.68         2.12 o
   1   1   9         45.01         44.47         4.99 o
   2   1   9         10.72          8.87         2.26 o
  -9   2   9          2.61          5.07         1.69 o
  -8   2   9         94.71        103.32         4.40 o
  -7   2   9          7.15          1.35         3.10 o
  -6   2   9         52.06         40.14         3.86 o
  -5   2   9          9.08          7.36         2.86 o
  -4   2   9        210.36        182.43         6.80 o
  -3   2   9        107.57         95.29         4.88 o
  -2   2   9          9.70         23.41        12.62 o
  -1   2   9         19.97         18.25         3.41 o
   0   2   9         13.51         13.71         1.65 o
   1   2   9        228.88        229.44         8.51 o
   2   2   9          5.59          6.80         1.86 o
  -8   3   9         20.32         28.08         4.33 o
  -7   3   9         14.78         11.12         2.28 o
  -6   3   9         63.65         54.97         4.29 o
  -5   3   9        118.86        107.33         6.19 o
  -4   3   9          9.68          9.16         3.29 o
  -3   3   9        369.43        340.39         9.70 o
  -2   3   9          1.71          5.48         5.99 o
  -1   3   9         16.41         20.05         2.45 o
   0   3   9         36.65         38.10         2.63 o
   1   3   9         39.36         38.17         2.90 o
  -8   4   9         15.76         16.00         2.57 o
  -7   4   9          9.45          9.32         4.13 o
  -6   4   9          9.24          5.69         2.32 o
  -5   4   9         71.47         59.81         5.45 o
  -4   4   9          4.51          2.96         1.78 o
  -3   4   9         25.23         23.22         2.80 o
  -2   4   9         16.07         14.86         3.32 o
  -1   4   9         54.81         48.09         3.68 o
   0   4   9         58.53         61.39         3.94 o
   1   4   9          0.73          1.87         0.94 o
  -7   5   9         17.82         14.47         3.60 o
  -6   5   9          0.06         -2.14         3.30 o
  -5   5   9         69.57         73.00         4.63 o
  -4   5   9         14.51         17.75         2.95 o
  -3   5   9         26.58         30.14         4.26 o
  -2   5   9         89.81         97.39         7.38 o
  -1   5   9         27.13         22.35         2.29 o
   0   5   9        108.13        116.68         4.87 o
  -6   6   9          1.70         -1.51         1.51 o
  -5   6   9          6.35          4.37         3.03 o
  -4   6   9         22.06         26.06         3.44 o
  -3   6   9         26.15         26.18         3.44 o
  -2   6   9          2.58          2.10         0.70 o
  -1   6   9         56.41         69.69         4.76 o
  -4  -6  10          0.61         -0.03         0.63 o
  -6  -5  10         25.00         29.61         3.24 o
  -5  -5  10         51.18         51.37         4.60 o
  -4  -5  10         27.29         30.20         3.50 o
  -3  -5  10         21.65         20.89         1.98 o
  -2  -5  10        517.05        626.01        18.73 o
  -1  -5  10         51.53         61.03         4.82 o
  -6  -4  10          4.28          5.32         1.73 o
  -5  -4  10         59.34         47.83         3.44 o
  -4  -4  10          1.09          0.30         0.80 o
  -3  -4  10          0.06          0.57         1.08 o
  -2  -4  10         15.40         16.39         2.21 o
  -1  -4  10          0.22         -0.09         0.60 o
   0  -4  10         93.46         97.14         6.35 o
  -7  -3  10         51.37         61.56         4.97 o
  -6  -3  10         39.66         42.78         4.73 o
  -5  -3  10         10.42         10.34         1.78 o
  -4  -3  10         81.37         74.05         6.92 o
  -3  -3  10         22.42         27.95         4.33 o
  -2  -3  10        269.62        263.91        13.00 o
  -1  -3  10        141.57        144.85         7.05 o
   0  -3  10         73.83         75.45         3.99 o
  -8  -2  10         61.98         76.15         5.42 o
  -7  -2  10         16.54         14.01         2.54 o
  -6  -2  10         53.05         48.61         3.73 o
  -5  -2  10          3.35          2.40         1.03 o
  -4  -2  10          9.64         10.90         3.03 o
  -3  -2  10         17.80         20.00         3.94 o
  -2  -2  10         33.37         37.71         5.20 o
  -1  -2  10          9.32         11.54         2.72 o
   0  -2  10         12.71         13.69         1.85 o
   1  -2  10          0.30          1.68         1.13 o
  -8  -1  10          7.23          2.92         1.24 o
  -7  -1  10          0.15         -1.09         1.09 o
  -6  -1  10          8.35         30.22        16.33 o
  -5  -1  10          0.44         10.51        15.28 o
  -4  -1  10        122.45        112.10         9.06 o
  -3  -1  10         67.56         67.11         7.16 o
  -2  -1  10          0.18         -1.19         1.96 o
  -1  -1  10          1.13          0.03         1.17 o
   0  -1  10        135.11        146.10         6.23 o
   1  -1  10        106.47        102.56        10.41 o
  -8   0  10         79.31         84.58         6.13 o
  -7   0  10         53.25         61.80         6.03 o
  -6   0  10          3.48         11.72        10.26 o
  -5   0  10         28.51         41.66        14.86 o
  -4   0  10         12.63         13.03         2.17 o
  -3   0  10        115.85        142.10        10.41 o
  -2   0  10         23.68         25.18         4.45 o
  -1   0  10         14.33         18.82         3.62 o
   0   0  10         20.24         19.14         2.21 o
   1   0  10         25.54         25.49         2.39 o
  -7   1  10         20.32         35.65         4.47 o
  -6   1  10          0.97         11.17         3.06 o
  -5   1  10          0.09         10.33         8.31 o
  -4   1  10          0.03          1.27         0.86 o
  -3   1  10         50.39         57.26         4.29 o
  -2   1  10         64.25         60.14         4.17 o
  -1   1  10         19.02         25.35         4.08 o
   0   1  10         30.18         33.24         2.79 o
   1   1  10         10.49          9.70         1.99 o
  -8   2  10         31.15         57.39         4.51 o
  -7   2  10         51.99         60.20         5.51 o
  -6   2  10         38.68         41.55         4.91 o
  -5   2  10        100.44         93.00         5.34 o
  -4   2  10         34.15         36.93         3.34 o
  -3   2  10          0.24          0.97         0.67 o
  -2   2  10         23.83         27.31         2.84 o
  -1   2  10         56.69         56.68         3.70 o
   0   2  10        106.22        105.48         7.04 o
  -7   3  10         13.24         12.54         2.46 o
  -6   3  10          5.50          9.16         2.14 o
  -5   3  10        103.64        109.61         7.90 o
  -4   3  10          0.54          5.94         6.36 o
  -3   3  10         10.40         13.60         9.33 o
  -2   3  10          6.24          9.01         1.56 o
  -1   3  10          0.08          0.03         0.79 o
   0   3  10         63.03         60.72         4.66 o
  -7   4  10          8.90          8.20         1.88 o
  -6   4  10          0.00          0.65         1.18 o
  -5   4  10          5.91          3.43         2.84 o
  -4   4  10          0.43          6.51         7.81 o
  -3   4  10         56.96         59.57         3.68 o
  -2   4  10         51.71         48.79         4.55 o
  -1   4  10          4.99          5.85         1.45 o
  -5   5  10         23.92         29.18         3.25 o
  -4   5  10          3.92          1.82         1.01 o
  -3   5  10          9.93         10.66         2.08 o
  -5  -3  11          9.63         16.20         2.61 o
  -4  -3  11         69.20         90.64         6.29 o
  -3  -3  11         35.22         53.63         4.67 o
  -2  -3  11         24.64         26.90         2.96 o
  -5  -2  11          1.24          3.33         1.56 o
  -4  -2  11          4.48          6.32         2.08 o
  -3  -2  11          0.06         -0.08         0.89 o
  -2  -2  11         14.91         15.66         2.58 o
  -6  -1  11         29.46         34.78         3.75 o
  -5  -1  11         76.05        105.20         7.26 o
  -4  -1  11          6.05         12.01         2.68 o
  -3  -1  11          5.45          5.80         2.00 o
  -2  -1  11         51.89         59.92         5.34 o
  -1  -1  11          0.81          0.43         0.76 o
  -6   0  11         11.15          8.44         1.72 o
  -5   0  11        107.63        126.56         7.90 o
  -4   0  11         30.64         39.25         4.51 o
  -3   0  11          3.71          6.40         1.89 o
  -2   0  11         21.39         19.71         3.11 o
  -1   0  11          2.51          1.55         1.03 o
  -5   1  11          0.27         -1.23         1.23 o
  -4   1  11          4.04          7.83         2.02 o
  -3   1  11         13.62         16.96         2.86 o
  -2   1  11        155.15        171.02         8.93 o
  -6   2  11         25.34         47.95         4.44 o
  -5   2  11          0.24         20.69         3.81 o
  -3   2  11          5.83          9.50         1.91 o
                                                
